# Supplementary material for: Do the Shuffle: Expanding the Synthetic Biology Toolkit for Shufflon-like Recombination Systems
Source: ACS Synth Biol. 2025 Jan 27;14(2):363–72. doi: 10.1021/acssynbio.4c00790 (PMC11852207; doi:10.1021/acssynbio.4c00790)
Supplement: Supplementary file 1 — sb4c00790_si_001.zip [file sb4c00790_si_001.zip]

Archive with 15 entries (15 files):
- Burkholderia ubonensis homolog.fasta
- __MACOSX/._Burkholderia ubonensis homolog.fasta
- Enterobacter cloacae homolog.fasta
- Enterobacter hormaechei homolog.fasta
- Enterobacter sp. E76 homolog.fasta
- Hafnia paralvei homolog.fasta
- Kosakonia radicincitans homolog .fasta
- Methylovorus glucosetrophus homolog.fasta
- Pectobacterium parmentieri homolog.fasta
- Pectobacterium parvum homolog .fasta
- Pectobacterium punjabense homolog.fasta
- Pseudomonas aeruginosa homolog.fasta
- Pseudomonas citronellolis homolog.fasta
- Pseudomonas koreensis homolog.fasta
- Yersenia pseudotuberculosis homolog.fasta
