# Supplementary material for: Do the Shuffle: Expanding the Synthetic Biology Toolkit for Shufflon-like Recombination Systems
Source: ACS Synth Biol. 2025 Jan 27;14(2):363–72. doi: 10.1021/acssynbio.4c00790 (PMC11852207; doi:10.1021/acssynbio.4c00790)
Supplement: Supplementary file 1 — sb4c00790_si_001.zip [file sb4c00790_si_001.zip › Pectobacterium parmentieri homolog.fasta]

>Pectobacterium_parmentieri_homolog
MKKRIKKMLLSQALDKYFATVSRYKRGQLQEFYRINVIKRSPLANRHMDEISSVDIAGYRDDRLAQINPRTKKSISGNTVRLELALLSALYNLAKVEWGTCTSNPVEHVRKPAVSSGRVRRLTSQEERGLTRYFRGKKPELLAIFRLAIETAMRQGEILSLRWENIDLRLGIAHLPLTKNGSARDVPLSSKARLVLKEIGELGRDDTGNVFTYTSSGFKSAWRIALQSLSINDLHFHDLRHEAISRLFELGTLNVMEVAAISGHKSMNMLKRYTHLRATHLVSKLDARKKQAQKLTSIFIPYPADIYTYDGTITLKFSDFDDLEVTAATHDEALRNASVELLRFQAIAAKNGERLPPPGPVSVNSVNRLLISPL*
