# Supplementary material for: Do the Shuffle: Expanding the Synthetic Biology Toolkit for Shufflon-like Recombination Systems
Source: ACS Synth Biol. 2025 Jan 27;14(2):363–72. doi: 10.1021/acssynbio.4c00790 (PMC11852207; doi:10.1021/acssynbio.4c00790)
Supplement: Supplementary file 2 — sb4c00790_si_002.zip [file sb4c00790_si_002.zip]

Archive with 30 entries (30 files):
- Constitutive Rci expression plasmid.gb
- Inducible Rci expression plasmid.gb
- Rci reporter.gb
- SI-B. ubonensis expression plasmid.gb
- SI-B. ubonensis reporter.gb
- SI-E. cloacae & SI-E. hormaechei reporter.gb
- SI-E. cloacae expression plasmid.gb
- SI-E. E76 expression plasmid.gb
- SI-E. hormaechei expression plasmid.gb
- SI-E.E76 reporter.gb
- SI-H. paralvei expression plasmid.gb
- SI-H. paralvei reporter.gb
- SI-K. radicincitans expression plasmid.gb
- SI-K. radicincitans reporter.gb
- SI-M. glucosetrophus expression plasmid.gb
- SI-M. glucosetrophus reporter.gb
- SI-P. aeruginosa expression plasmid.gb
- SI-P. aeruginosa reporter.gb
- SI-P. cintronellolis expression plasmid.gb
- SI-P. cintronellolis reporter.gb
- SI-P. koreensis expression plasmid.gb
- SI-P. koreensis reporter.gb
- SI-P. parmentieri expression plasmid.gb
- SI-P. parmentieri reporter.gb
- SI-P. parvum expression plasmid.gb
- SI-P. parvum reporter.gb
- SI-P. punjabense expression plasmid.gb
- SI-P. punjabense reporter.gb
- SI-Y. pseudotuberculosis expression plasmid.gb
- SI-Y. pseudotuberculosis reporter.gb
