# Supplementary material for: Do the Shuffle: Expanding the Synthetic Biology Toolkit for Shufflon-like Recombination Systems
Source: ACS Synth Biol. 2025 Jan 27;14(2):363–72. doi: 10.1021/acssynbio.4c00790 (PMC11852207; doi:10.1021/acssynbio.4c00790)
Supplement: Supplementary file 2 — sb4c00790_si_002.zip [file sb4c00790_si_002.zip › Constitutive Rci expression plasmid.gb]

LOCUS       Constitutive_Rci_expression_plasmid        3148 bp    DNA     circular UNA 10-OCT-2024
DEFINITION  Expression vector, Rci under the control of a constitutive pLacIq
            promoter with flanked LoxP on cat.
ACCESSION   urn.local...3j-ib5cwu8
VERSION     urn.local...3j-ib5cwu8
KEYWORDS    .
SOURCE      
  ORGANISM  .
FEATURES             Location/Qualifiers
     misc_feature    1..4
                     /note="Geneious type: ligation"
                     /standard_name="Ligation"
     misc_feature    <1..68
                     /note="Geneious type: primer"
                     /standard_name="P78_Cat-LoxP_R"
     misc_feature    7..41
                     /note="Geneious type: Editing History Insertion"
                     /standard_name
     gene            complement(7..40)
                     /standard_name="loxP"
     regulatory      complement(42..147)
                     /note="Geneious type: terminator"
                     /standard_name="T0 term"
     misc_feature    complement(162..821)
                     /note="Geneious type: marker"
                     /standard_name="CAT marker"
     misc_difference 237
                     /standard_name="G2A"
     misc_feature    237
                     /note="Geneious type: Editing History Replacement"
                     /standard_name="G"
     misc_difference 603
                     /standard_name="G2A"
     misc_feature    603
                     /note="Geneious type: Editing History Replacement"
                     /standard_name="G"
     misc_feature    630..653
                     /note="Geneious type: primer"
                     /standard_name="P100_cat_F"
     regulatory      complement(822..923)
                     /note="Geneious type: promoter"
                     /standard_name="Promoter"
     misc_feature    complement(917..>987)
                     /note="Geneious type: primer"
                     /standard_name="P77_Cat-LoxP_F"
     misc_feature    940..974
                     /note="Geneious type: Editing History Insertion"
                     /standard_name
     gene            complement(940..973)
                     /standard_name="loxP"
     misc_feature    984..987
                     /note="Geneious type: ligation"
                     /standard_name="Ligation"
     misc_feature    <984..1095
                     /note="Geneious type: primer"
                     /standard_name="P89_PlacIQ_F"
     misc_feature    989..1009
                     /note="Geneious type: Inserted sequence"
                     /standard_name="spacer from pCascade5 "
     regulatory      1010..1047
                     /note="Geneious type: promoter"
                     /standard_name="PlacIq"
     regulatory      1012..1017
                     /note="Geneious type: -35_signal"
                     /standard_name="-35"
     regulatory      1013
                     /note="Geneious type: misc_signal"
                     /standard_name="C to T lacIq"
     regulatory      1035..1040
                     /note="Geneious type: -10_signal"
                     /standard_name="-10"
     regulatory      1048
                     /note="Geneious type: misc_signal"
                     /standard_name="+1"
     misc_feature    1057
                     /note="Geneious type: Mutation"
                     /standard_name="T-19A"
     misc_feature    1057
                     /note="Geneious type: Editing History Replacement"
                     /standard_name="T"
     gene            1076..2230
                     /standard_name="Rci"
     misc_feature    complement(1377..1400)
                     /note="Geneious type: primer"
                     /standard_name="P73_BactRci_Seq_R"
     misc_feature    1470..1514
                     /note="Geneious type: primer"
                     /standard_name="P102_RciMut_F"
     misc_feature    complement(1470..1514)
                     /note="Geneious type: primer"
                     /standard_name="P103_RciMut_R"
     misc_feature    1491
                     /standard_name="InsA"
     misc_feature    1828..1854
                     /note="Geneious type: primer"
                     /standard_name="P75_BactRci_Seq_F"
     misc_feature    complement(1952..1972)
                     /note="Geneious type: primer"
                     /standard_name="P74_BactRci_Seq_R "
     misc_feature    complement(2211..>2243)
                     /note="Geneious type: primer"
                     /standard_name="P80_BactRci_R"
     regulatory      2249..2292
                     /note="Geneious type: terminator"
                     /standard_name="rrnB_T1 term"
     misc_feature    2293..2313
                     /standard_name="Overhang"
     misc_feature    2352^2353
                     /note="Geneious type: Editing History Deletion"
                     /standard_name="G"
     rep_origin      2499..3061
     misc_feature    2547
                     /note="Geneious type: Editing History Replacement"
                     /standard_name="T"
     misc_feature    2614
                     /note="Geneious type: Editing History Replacement"
                     /standard_name="T"
     misc_feature    complement(2784..2806)
                     /note="Geneious type: primer"
                     /standard_name="P94_Ori_Seq"
     misc_feature    2784..2806
                     /note="Geneious type: primer"
                     /standard_name="P93_Ori_Seq"
     misc_feature    2850
                     /note="Geneious type: Editing History Replacement"
                     /standard_name="A"
     misc_feature    2954
                     /note="Geneious type: Editing History Replacement"
                     /standard_name="T"
     misc_feature    3078
                     /note="Geneious type: Editing History Replacement"
                     /standard_name="A"
     misc_feature    3130..6
                     /standard_name="Overhang"
ORIGIN      
        1 ctagtgataa cttcgtataa tgtatgctat acgaagttat ccttggattc tcaccaataa
       61 aaaacgcccg gcggcaaccg agcgttctga acaaatccag atggagttct gaggtcatta
      121 ctggatctat caacaggagt ccaagcgagc tcgatatcaa attacgcccc gccctgccac
      181 tcatcgcagt actgttgtaa ttcattaagc attctgccga catggaagcc atcacaaacg
      241 gcatgatgaa cctgaatcgc cagcggcatc agcaccttgt cgccttgcgt ataatatttg
      301 cccatggtga aaacgggggc gaagaagttg tccatattgg ccacgtttaa atcaaaactg
      361 gtgaaactca cccagggatt ggctgagacg aaaaacatat tctcaataaa ccctttaggg
      421 aaataggcca ggttttcacc gtaacacgcc acatcttgcg aatatatgtg tagaaactgc
      481 cggaaatcgt cgtggtattc actccagagc gatgaaaacg tttcagtttg ctcatggaaa
      541 acggtgtaac aagggtgaac actatcccat atcaccagct caccgtcttt cattgccata
      601 cgaaattccg gatgagcatt catcaggcgg gcaagaatgt gaataaaggc cggataaaac
      661 ttgtgcttat ttttctttac ggtctttaaa aaggccgtaa tatccagctg aacggtctgg
      721 ttataggtac attgagcaac tgactgaaat gcctcaaaat gttctttacg atgccattgg
      781 gatatatcaa cggtggtata tccagtgatt tttttctcca ttttagcttc cttagctcct
      841 gaaaatctcg ataactcaaa aaatacgccc ggtagtgatc ttatttcatt atggtgaaag
      901 ttggaacctc ttacgtgccg atcaacgtct cattttcgca taacttcgta taatgtatgc
      961 tatacgaagt tatccagata tcgacgtctc cctcgacaat tcgccaattt ggtgcaaaac
     1021 ctttcgcggt atggcatgat agcgcccgga agagagacaa ttcagggtgg tgaatatgcc
     1081 gtctccacgc atccgtaaaa tgtccctgtc acgcgcactg gataagtacc tgaaaacagt
     1141 ttctgttcac aagaaagggc atcaacagga gttttaccgg agcaatgtta tcaagcgata
     1201 tcccattgct cttcggaata tggacgaaat aacaaccgtt gatattgcta catacagaga
     1261 cgttcgttta gcagaaataa acccccgaac gggtaaagcc attacaggta atactgtacg
     1321 tcttgaactc gcccttctgt catctctgtt caatattgct cgtgttgaat ggggaacctg
     1381 tcgtactaac ccggttgaac tggttcgcaa gccgaaagta tcctccggac gagatcgccg
     1441 gctaacgtct tcagaagaac gtcgcctttc tcgctatttc cgcgaaaaaa atctgatgtt
     1501 gtatgtcatt ttccatcttg cccttgaaac agccatgcgg cagggcgaaa tactggcctt
     1561 acgttgggag cacattgatt tgcgccacgg tgtggctcat ttacctgaaa ccaaaaacgg
     1621 tcactcacgg gatgttcctc tgtccagacg tgcccgtaac tttcttcaaa tgatgcccgt
     1681 taatctccac ggcaatgttt ttgattacac cgcatccggc tttaaaaatg cctggagaat
     1741 agccacacaa cgacttcgca tcgaggacct gcattttcac gatctacggc atgaagcaat
     1801 aagccgcttc ttcgaactgg gtagcctgaa tgtaatggag attgctgcaa tatcaggaca
     1861 tcgttccatg aatatgctga aacggtatac tcatcttcgt gcatggcaac tggtcagtaa
     1921 gcttgatgcc cgccggcggc agacacaaaa agtggcagca tggtttgtgc cgtatcctgc
     1981 ccatatcacg actatcgatg aagaaaatgg gcagaaagcg catcgtattg agatcggtga
     2041 ttttgataac cttcacgtca ctgccacaac aaaagaggaa gcagttcacc gcgccagtga
     2101 ggttttgttg cgtacactgg ccattgcagc acagaaaggc gaacgtgtcc catctcccgg
     2161 agcgttacct gttaacgacc ctgactacat tatgatttgc cctctgaacc cgggcagcac
     2221 accgctgtaa ctcgagtaga ggcatcaaat aaaacgaaag gctcagtcga aagactgggc
     2281 ctttcgtttt atctgttgtt tgtcggtgaa cgctctcctg agtaggacaa atccgccgcc
     2341 ctagacctag ggatatattc cgcttcctcg ctcactgact cgctacgctc ggtcgttcga
     2401 ctgcggcgag cggaaatggc ttacgaacgg ggcggagatt tcctggaaga tgccaggaag
     2461 atacttaaca gggaagtgag agggccgcgg caaagccgtt tttccatagg ctccgccccc
     2521 ctgacaagca tcacgaaatc tgacgcccaa atcagtggtg gcgaaacccg acaggactat
     2581 aaagatacca ggcgtttccc cctggcggct cccccgtgcg ctctcctgtt cctgcctttc
     2641 ggtttaccgg tgtcattccg ctgttatggc cgcgtttgtc tcattccacg cctgacactc
     2701 agttccgggt aggcagttcg ctccaagctg gactgtatgc acgaaccccc cgttcagtcc
     2761 gaccgctgcg ccttatccgg taactatcgt cttgagtcca acccggaaag acatgcaaaa
     2821 gcaccactgg cagcagccac tggtaattgg tttagaggag ttagtcttga agtcatgcgc
     2881 cggttaaggc taaactgaaa ggacaagttt tggtgactgc gctcctccaa gccagttacc
     2941 tcggttcaaa gagctggtag ctcagagaac cttcgaaaaa ccgccctgca aggcggtttt
     3001 ttcgttttca gagcaagaga ttacgcgcag accaaaacga tctcaagaag atcatcttat
     3061 taatcagata aaatatttct agatttcagt gcaatttatc tcttcaaatg tagcacctga
     3121 agtcagcccc atacgatata agttgtta
//
