# Supplementary material for: Do the Shuffle: Expanding the Synthetic Biology Toolkit for Shufflon-like Recombination Systems
Source: ACS Synth Biol. 2025 Jan 27;14(2):363–72. doi: 10.1021/acssynbio.4c00790 (PMC11852207; doi:10.1021/acssynbio.4c00790)
Supplement: Supplementary file 2 — sb4c00790_si_002.zip [file sb4c00790_si_002.zip › Inducible Rci expression plasmid.gb]

LOCUS       Inducible_Rci_expression_plasmid        5837 bp    DNA     circular SYN 10-OCT-2024
DEFINITION  .
ACCESSION
VERSION     .
KEYWORDS    .
SOURCE      .
  ORGANISM  .
COMMENT     Annotated with pLannotate v1.2.2.
FEATURES             Location/Qualifiers
     rep_origin      join(complement(1..310),complement(5602..5837))
     CDS             complement(346..1002)
                     /note="pLannotate"
                     /standard_name="cat"
     regulatory      complement(1005..1101)
                     /note="Geneious type: promoter"
                     /note="pLannotate"
                     /standard_name="AmpR promoter (fragment)"
     ncRNA           1149..1264
                     /note="pLannotate"
                     /standard_name="5S rRNA"
     regulatory      1268..1308
                     /note="Geneious type: terminator"
                     /note="pLannotate"
                     /standard_name="rrnB T1 terminator (fragment)"
     regulatory      complement(1341..1387)
                     /note="Geneious type: terminator"
                     /note="pLannotate"
                     /standard_name="rrnB T1 terminator"
     CDS             complement(1401..2552)
                     /note="pLannotate"
                     /standard_name="rci"
     regulatory      complement(2553..2582)
                     /note="Geneious type: promoter"
                     /note="pLannotate"
                     /standard_name="lacIq promoter (fragment)"
     regulatory      complement(2584..2868)
                     /note="Geneious type: promoter"
                     /note="pLannotate"
                     /standard_name="araBAD promoter"
     CDS             2895..3773
                     /note="pLannotate"
                     /standard_name="araC"
     regulatory      3813..3839
                     /note="Geneious type: promoter"
                     /note="pLannotate"
                     /standard_name="trc promoter (fragment)"
     CDS             3854..4834
                     /note="pLannotate"
                     /standard_name="pheS"
     misc_feature    5334..5360
                     /note="pLannotate"
                     /standard_name="bom (fragment)"
     rep_origin      complement(5459..5514)
ORIGIN      
        1 atgcacgaac cccccgttca gtccgaccgc tgcgccttat ccggtaacta tcgtcttgag
       61 tccaacccgg aaagacatgc aaaagcacca ctggcagcag ccactggtaa ttgatttaga
      121 ggagttagtc ttgaagtcat gcgccggtta aggctaaact gaaaggacaa gttttggtga
      181 ctgcgctcct ccaagccagt tacctcggtt caaagagttg gtagctcaga gaaccttcga
      241 aaaaccgccc tgcaaggcgg ttttttcgtt ttcagagcaa gagattacgc gcagaccaaa
      301 acgatctcaa gaagatcatc ttattaagct ttgtgcgaga cgttacgccc cgccctgcca
      361 ctcatcgcag tactgttgta attcattaag cattctgccg acatggaagc catcacaaac
      421 ggcatgatga acctgaatcg ccagcggcat cagcaccttg tcgccttgcg tataatattt
      481 gcccatggtg aaaacggggg cgaagaagtt gtccatattg gccacgttta aatcaaaact
      541 ggtgaaactc acccagggat tggctgacac gaaaaacata ttctcaataa atcctttagg
      601 gaaataggcc aggttttcac cgtaacacgc cacatcttgc gaatatatgt gtagaaactg
      661 ccggaaatcg tcgtggtatt cactccagag cgatgaaaac gtttcagttt gctcatggaa
      721 aacggtgtaa catgggtgaa cactatccca tatcaccagc tcaccgtctt tcattgccat
      781 acggaattct ggatgagcat tcatcaggcg ggcaagaatg tgaataaagg ccggataaaa
      841 cttgtgctta tttttcttta cggtttttaa aaaggccgta atatccagct gaacggtctg
      901 gttataggta cattgagcaa ctgactgaaa tgcctcaaaa tgttctttac gatgccattg
      961 ggatatatca acggtggtat atccagtgat ttttttctcc atattcttcc tttttcaata
     1021 ttattgaagc atttatcagg gttattgtct catgagcgga tacatatttg aatgtattta
     1081 gaaaaataaa caaatagggg tcagtgttac aaccaattaa ccaattctga tgcgcgtctc
     1141 taccatttgc ctggcggcag tagcgcggtg gtcccacctg accccatgcc gaactcagaa
     1201 gtgaaacgcc gtagcgccga tggtagtgtg gggactcccc atgcgagagt agggaactgc
     1261 caggcatcaa ataaaacgaa aggctcagtc gaaagactgg gcctttcgcc cgggctaatt
     1321 acggggtgtc gcccttgacg ataaaacgaa aggcccagtc tttcgactga gcctttcgtt
     1381 ttatttgatg cctctactta cagcggtgtg ctgcccgggt tcagagggca aatcataatg
     1441 tagtcagggt cgttaacagg taacgctccg ggagatggga cacgttcgcc tttctgtgct
     1501 gcaatggcca gtgtacgcaa caaaacctca ctggcgcggt gaactgcttc ctcttttgtt
     1561 gtggcagtga cgtgaaggtt atcaaaatca ccgatctcaa tacgatgcgc tttctgccca
     1621 ttttcttcat cgatagtcgt gatatgggca ggatacggca caaaccatgc tgccactttt
     1681 tgtgtctgcc gccggcgggc atcaagctta ctgaccagtt gccatgcacg aagatgagta
     1741 taccgtttca gcatattcat ggaacgatgt cctgatattg cagcaatctc cattacattc
     1801 aggctaccca gttcgaagaa gcggcttatt gcttcatgcc gtagatcgtg aaaatgcagg
     1861 tcctcgatgc gaagtcgttg tgtggctatt ctccaggcat ttttaaagcc ggatgcggtg
     1921 taatcaaaaa cattgccgtg gagattaacg ggcatcattt gaagaaagtt acgggcacgt
     1981 ctggacagag gaacatcccg tgagtgaccg tttttggttt caggtaaatg agccacaccg
     2041 tggcgcaaat caatgtgctc ccaacgtaag gccagtattt cgccctgccg catggctgtt
     2101 tcaagggcaa gatggaaaat gacatacaac atcagatttt tttcgcggaa atagcgagaa
     2161 aggcgacgtt cttctgaaga cgttagccgg cgatctcgtc cggaggatac tttcggcttg
     2221 cgaaccagtt caaccgggtt agtacgacag gttccccatt caacacgagc aatattgaac
     2281 agagatgaca gaagggcgag ttcaagacgt acagtattac ctgtaatggc tttacccgtt
     2341 cgggggttta tttctgctaa acgaacgtct ctgtatgtag caatatcaac ggttgttatt
     2401 tcgtccatat tccgaagagc aatgggatat cgcttgataa cattgctccg gtaaaactcc
     2461 tgttgatgcc ctttcttgtg aacagaaact gttttcaggt acttatccag tgcgcgtgac
     2521 agggacattt tacggatgcg tggagacggc atattcacca ccctgaattg tctctcttcc
     2581 ggtatggaga aacagtagag agttgcgata aaaagcgtca ggtaggaacc gctaatctta
     2641 tggataaaaa tgctatggca tagcaaagtg tgacgccgtg caaataatca atgtggactt
     2701 ttctgccgtg attatagaca cttttgttac gcgtttttgt catggctttg gtcccgcttt
     2761 gttacagaat gcttttaata agcggggtta ccggtttggt tagcgagaag agccagtaaa
     2821 agacgcagtg acggcaatgt ctgatgcaat atggacaatt ggtttcttct ctgaatggcg
     2881 ggagtatgaa aagtatggct gaagcgcaaa atgatcccct gctgccggga tactcgttta
     2941 atgcccatct ggtggcgggt ttaacgccga ttgaggccaa cggttatctc gattttttta
     3001 tcgaccgacc gctgggaatg aaaggttata ttctcaatct caccattcgc ggtcaggggg
     3061 tggtgaaaaa tcagggacga gaatttgttt gccgaccggg tgatattttg ctgttcccgc
     3121 caggagagat tcatcactac ggtcgtcatc cggaggctcg cgaatggtat caccagtggg
     3181 tttactttcg tccgcgcgcc tactggcatg aatggcttaa ctggccgtca atatttgcca
     3241 atacggggtt ctttcgcccg gatgaagcgc accagccgca tttcagcgac ctgtttgggc
     3301 aaatcattaa cgccgggcaa ggggaagggc gctattcgga gctgctggcg ataaatctgc
     3361 ttgagcaatt gttactgcgg cgcatggaag cgattaacga gtcgctccat ccaccgatgg
     3421 ataatcgggt acgcgaggct tgtcagtaca tcagcgatca cctggcagac agcaattttg
     3481 atatcgccag cgtcgcacag catgtttgct tgtcgccgtc gcgtctgtca catcttttcc
     3541 gccagcagtt agggattagc gtcttaagct ggcgcgagga ccaacgtatc agccaggcga
     3601 agctgctttt gagcaccacc cggatgccta tcgccaccgt cggtcgcaat gttggttttg
     3661 acgatcaact ctatttctcg cgggtattta aaaaatgcac cggggccagc ccgagcgagt
     3721 tccgtgccgg ttgtgaagaa aaagtgaatg atgtagccgt caagttgtca taaacgtctt
     3781 cagcgaaggg cgacacattc tgaaatgagc tgttgacaat taatcatccg gctcgtatat
     3841 aggaggtaaa aaaatgtccc acttggcgga attggtagcg agcgcgaaag cagcaattag
     3901 ccaggcaagc gacgtggcag cgctggataa tgtccgtgtg gagtatctgg gtaaaaaggg
     3961 ccacctgacc ctgcaaatga cgaccttgcg tgagttgccg ccagaagaac gtccggcagc
     4021 cggtgcggtg attaatgaag cgaaagagca agtgcaacag gcgctgaatg cccgtaaggc
     4081 tgagctggag agcgctgcgc tgaacgcgcg tttggccgca gaaacgatcg acgtgagcct
     4141 gccgggtcgt cgtatcgaga acggtggcct gcatccggtt acgcgtacca tcgaccgcat
     4201 tgagagcttc ttcggcgaac tgggttttac cgtggcgacg ggtccggaga tcgaggatga
     4261 ctaccacaac ttcgacgctc tgaacatccc gggtcaccac ccagcacgtg ccgaccatga
     4321 caccttttgg ttcgatacga cccgtctgct gcgtacccaa acttccggtg ttcagatccg
     4381 taccatgaaa gcccagcagc cgccgattcg tattatcgcg cctggtcgcg tgtatcgcaa
     4441 cgattacgac cagacccaca ccccgatgtt ccatcaaatg gaaggcctga ttgttgatac
     4501 gaacatctct tttaccaatc tgaaaggcac cctgcatgat ttcctgcgta actttttcga
     4561 agaggatctg cagattcgct tccgtccgag ctactttccg tttacggagc cgtcggcgga
     4621 agttgatgtc atgggtaaga atggtaagtg gctggaagtt ctgggttgcg gcatggttca
     4681 cccgaatgtc ctgcgcaatg tcggcattga ccctgaggtc tacagcggct ttggttttgg
     4741 tatgggtatg gagcgcctga ctatgctgcg ctatggcgtt accgatttgc gcagcttttt
     4801 cgaaaacgat ctgcgcttcc tgaaacaatt caagtagaag ggcgacacaa aaggtattct
     4861 aaatgcataa taaatactga taacatctta tagtttgtat tatattttgt attatcgttg
     4921 acatgtataa ttttgatatc aaaaactgat tttcccttta ttattttcga gatttatttt
     4981 cttaattctc tttaacaaac tagaaatatt gtatatacaa aaaatcataa ataatagatg
     5041 aatagtttaa ttataggtgt tcatcaatcg aaaaagcaac gtatcttatt taaagtgcgt
     5101 tgcttttttc tcatttataa ggttaaataa ttctcatata tcaagcaaag tgacaggcgc
     5161 ccttaaatat tctgacaaat gctctttccc taaactcccc ccataaaaaa acccgccgaa
     5221 gcgggttttt acgttatttg cggattaacg attactcgtt atcagaaccg cccaggatgc
     5281 ctggcagttc cctactctcg ccgctgcgct cggtcgttcg gctgcgggac ctcagcgcta
     5341 gcggagtgta tactggctta ctatgttggc actgatgagg gtgtcagtga agtgcttcat
     5401 gtggcaggag aaaaaaggct gcaccggtgc gtcagcagaa tatgtgatac aggatatatt
     5461 ccgcttcctc gctcactgac tcgctacgct cggtcgttcg actgcggcga gcggaaatgg
     5521 cttacgaacg gggcggagat ttcctggaag atgccaggaa gatacttaac agggaagtga
     5581 gagggccgcg gcaaagccgt ttttccatag gctccgcccc cctgacaagc atcacgaaat
     5641 ctgacgctca aatcagtggt ggcgaaaccc gacaggacta taaagatacc aggcgtttcc
     5701 ccctggcggc tccctcgtgc gctctcctgt tcctgccttt cggtttaccg gtgtcattcc
     5761 gctgttatgg ccgcgtttgt ctcattccac gcctgacact cagttccggg taggcagttc
     5821 gctccaagct ggactgt
//
