# Supplementary material for: Do the Shuffle: Expanding the Synthetic Biology Toolkit for Shufflon-like Recombination Systems
Source: ACS Synth Biol. 2025 Jan 27;14(2):363–72. doi: 10.1021/acssynbio.4c00790 (PMC11852207; doi:10.1021/acssynbio.4c00790)
Supplement: Supplementary file 2 — sb4c00790_si_002.zip [file sb4c00790_si_002.zip › Rci reporter.gb]

LOCUS       Rci_reporter            7793 bp    DNA     circular UNA 10-OCT-2024
DEFINITION  Gibson/Homology Cloning ligation product.
ACCESSION   urn.local...cp-ib5evcp
VERSION     urn.local...cp-ib5evcp
KEYWORDS    .
SOURCE      
  ORGANISM  .
FEATURES             Location/Qualifiers
     misc_feature    join(<1851..>1856,<1..>77)
                     /standard_name="Insert"
     misc_recomb     8..49
                     /standard_name="attB-Bxb1"
     misc_feature    8..28
                     /standard_name="attB-Left"
     misc_feature    29..49
                     /standard_name="attB-Right"
     misc_feature    57..317
                     /note="Geneious type: Concatenated sequence"
                     /standard_name="pCMV-Array2VPR PCR Product (concatenated
                     sequence 2)"
     misc_feature    57..77
                     /note="Geneious type: ligation"
                     /standard_name="Ligation"
     misc_feature    57..76
                     /standard_name="Backbone homology 1"
     misc_feature    60..>77
                     /note="Geneious type: primer"
                     /standard_name="P167_F"
     misc_feature    75..>77
                     /note="Geneious type: reporter"
                     /standard_name="lacZ reporter"
     misc_feature    77..82
                     /standard_name="EcoR1 site"
     misc_feature    83..113
                     /note="Geneious type: sfx"
                     /standard_name="Sfx site 1"
     misc_feature    114..119
                     /standard_name="KpnI"
     gene            <120..>256
                     /standard_name="Array2VPR"
     gene            <120..>256
                     /standard_name="eGFP"
     primer_bind     120..137
                     /standard_name="FWD Primer 1"
     primer_bind     complement(239..256)
                     /standard_name="RVS Primer 1"
     misc_feature    complement(257..287)
                     /note="Geneious type: sfx"
                     /standard_name="Sfx site 2"
     misc_feature    complement(288..293)
                     /standard_name="KpnI"
     misc_feature    294..559
                     /note="Geneious type: Concatenated sequence"
                     /standard_name="pCMV-Array2VPR PCR Product 2 (concatenated
                     sequence 3)"
     gene            <294..>498
                     /standard_name="Array2VPR"
     gene            <294..>498
                     /standard_name="eGFP"
     misc_feature    294..317
                     /note="Geneious type: ligation"
                     /standard_name="Ligation"
     primer_bind     294..311
                     /standard_name="FWD Primer 2"
     misc_feature    complement(294..317)
                     /standard_name="Homology 1"
     primer_bind     complement(479..498)
                     /standard_name="RVS Primer 2"
     misc_feature    complement(499..529)
                     /note="Geneious type: sfx"
                     /standard_name="Sfx site 3"
     misc_feature    complement(530..535)
                     /standard_name="KpnI"
     misc_feature    <536..790
                     /note="Geneious type: ORF"
                     /standard_name="Rta-AD"
     misc_feature    <536..790
                     /note="Geneious type: Editing History Replacement"
                     /standard_name="GGCCAGCGGTTCCGGACGGGCTGACGCATTGGACGATTTTGA
                     TCTGGATATGCTGGGAAGTGACGCCCTCGATGATTTTGACCTTGACATGCTTGGTTCG
                     GATGCCCTTGATGACTTTGACCTCGACATGCTCGGCAGTGACGCCCTTGATGATTTCG
                     ACCTGGACATGCTGATTAACTCTAGA"
     misc_feature    536..910
                     /note="Geneious type: Concatenated sequence"
                     /standard_name="pCMV-Array2VPR PCR Product 3 (concatenated
                     sequence 4)"
     gene            <536..>849
                     /standard_name="Array2VPR"
     misc_feature    536..559
                     /note="Geneious type: ligation"
                     /standard_name="Ligation"
     primer_bind     536..553
                     /standard_name="FWD Primer 3"
     misc_feature    complement(536..559)
                     /standard_name="Homology 2"
     misc_feature    complement(766..810)
                     /note="Geneious type: primer"
                     /standard_name="P109_VPR_R"
     misc_feature    766..810
                     /note="Geneious type: primer"
                     /standard_name="P110_P2A_F"
     gene            800..>849
                     /note="Geneious type: misc_feature"
                     /standard_name="2A Peptide"
     primer_bind     complement(832..849)
                     /standard_name="RVS Primer 3"
     misc_feature    complement(850..880)
                     /note="Geneious type: sfx"
                     /standard_name="Sfx site 4"
     misc_feature    complement(881..886)
                     /standard_name="KpnI"
     misc_feature    <887..935
                     /note="Geneious type: ORF"
                     /standard_name="p65 AD"
     misc_feature    <887..>1261
                     /note="Geneious type: Editing History Replacement"
                     /standard_name="GGCCAGCGGTTCCGGACGGGCTGACGCATTGGACGATTTTGA
                     TCTGGATATGCTGGGAAGTGACGCCCTCGATGATTTTGACCTTGACATGCTTGGTTCG
                     GATGCCCTTGATGACTTTGACCTCGACATGCTCGGCAGTGACGCCCTTGATGATTTCG
                     ACCTGGACATGCTGATTAACTCTAGA"
     misc_feature    887..1322
                     /note="Geneious type: Concatenated sequence"
                     /standard_name="pCMV-Array2VPR PCR Product 4 (concatenated
                     sequence 5)"
     gene            <887..>1261
                     /standard_name="Array2VPR"
     misc_feature    887..910
                     /note="Geneious type: ligation"
                     /standard_name="Ligation"
     primer_bind     887..904
                     /standard_name="FWD Primer 4"
     misc_feature    complement(887..910)
                     /standard_name="Homology 3"
     misc_feature    936..953
                     /standard_name="GSGSGS linker"
     misc_feature    954..>1261
                     /note="Geneious type: ORF"
                     /standard_name="Rta-AD"
     primer_bind     complement(1244..1261)
                     /standard_name="RVS Primer 4"
     misc_feature    complement(1262..1292)
                     /note="Geneious type: sfx"
                     /standard_name="Sfx site 5"
     misc_feature    complement(1293..1298)
                     /standard_name="KpnI"
     misc_feature    <1299..>1813
                     /note="Geneious type: ORF"
                     /standard_name="p65 AD"
     misc_feature    <1299..>1813
                     /note="Geneious type: Editing History Replacement"
                     /standard_name="GGCCAGCGGTTCCGGACGGGCTGACGCATTGGACGATTTTGA
                     TCTGGATATGCTGGGAAGTGACGCCCTCGATGATTTTGACCTTGACATGCTTGGTTCG
                     GATGCCCTTGATGACTTTGACCTCGACATGCTCGGCAGTGACGCCCTTGATGATTTCG
                     ACCTGGACATGCTGATTAACTCTAGA"
     misc_feature    1299..1869
                     /note="Geneious type: Concatenated sequence"
                     /standard_name="pCMV-Array2VPR PCR Product 5 (concatenated
                     sequence 6)"
     gene            <1299..>1813
                     /standard_name="Array2VPR"
     misc_feature    1299..1322
                     /note="Geneious type: ligation"
                     /standard_name="Ligation"
     primer_bind     1299..1318
                     /standard_name="FWD Primer 5"
     misc_feature    complement(1299..1322)
                     /standard_name="Homology 4"
     primer_bind     complement(1795..1813)
                     /standard_name="RVS Primer 5"
     misc_feature    complement(1814..1844)
                     /note="Geneious type: sfx"
                     /standard_name="Sfx site 6"
     misc_feature    complement(1845..1852)
                     /standard_name="PspXI"
     misc_feature    1851..77
                     /note="Geneious type: Concatenated sequence"
                     /standard_name="pAttB-Entry-v2 (digested by PspXI, EcoRI)
                     linearized backbone (concatenated sequence 1)"
     misc_feature    1851..1869
                     /note="Geneious type: ligation"
                     /standard_name="Ligation"
     misc_feature    <1851..1868
                     /note="Geneious type: ligation"
                     /standard_name="Gibson overlap 56.4"
     misc_feature    <1851..1876
                     /note="Geneious type: primer"
                     /standard_name="P135_pA_F"
     misc_feature    complement(<1851..1869)
                     /note="Geneious type: primer"
                     /standard_name="P168_R"
     misc_feature    complement(<1851..1868)
                     /note="Geneious type: primer"
                     /standard_name="P134_Bxb1-lacZ_R"
     misc_feature    complement(1853..1869)
                     /standard_name="Backbone homology 2"
     misc_feature    <1858..>3590
                     /standard_name="pA"
     misc_feature    1858..1977
                     /product="3'UTR_EMCV"
                     /standard_name="3'UTR_EMCV"
     misc_feature    complement(1951..1977)
                     /note="Geneious type: primer"
                     /standard_name="P139_3UTR_EMCV_R"
     misc_feature    1990..2799
                     /product="EES"
                     /standard_name="EES"
     misc_feature    2802..3390
                     /product="WPRE"
                     /standard_name="WPRE"
     misc_feature    3406..3590
                     /product="pA_GH-Bt"
                     /note="Geneious type: polyA_signal"
                     /standard_name="pA_GH-Bt"
     misc_feature    3471..3494
                     /note="Geneious type: primer"
                     /standard_name="P140_pA-GH-Bt-F"
     misc_feature    complement(3573..3597)
                     /note="Geneious type: primer"
                     /standard_name="P136_pA_R"
     misc_feature    3580..3597
                     /note="Geneious type: ligation"
                     /standard_name="Gibson overlap 56.3"
     misc_feature    3580..3606
                     /note="Geneious type: primer"
                     /standard_name="P137_Neo_R"
     regulatory      complement(3591..3860)
                     /note="Geneious type: terminator"
                     /standard_name="TK_PA_terminator"
     misc_feature    <3591..>5108
                     /standard_name="Neo selection"
     gene            complement(4038..4826)
                     /gene="NeoR/KanR"
                     /standard_name="NeoR/KanR"
     regulatory      complement(4912..5108)
                     /note="Geneious type: promoter"
                     /standard_name="SV40_promoter"
     misc_feature    complement(4932..4951)
                     /standard_name="SV40pro_F_primer"
     rep_origin      complement(4936..5013)
     misc_feature    5080^5081
                     /note="Geneious type: Editing History Deletion"
                     /standard_name="GCTGGGGAGCCTGGGGACTTTCCACACCTGGTTGCTGACTAA
                     TTGAGATGCATGCTTTGCATACTTCTGCCT"
     misc_feature    complement(5091..5134)
                     /note="Geneious type: primer"
                     /standard_name="P138_Neo_F"
     misc_feature    5109..5134
                     /note="Geneious type: ligation"
                     /standard_name=" Gibson overlap 56.8"
     misc_feature    5109..5159
                     /note="Geneious type: primer"
                     /standard_name="P83_MediCopy_fr"
     misc_feature    5135..5142
                     /note="Geneious type: Inserted sequence"
                     /standard_name="SgsI"
     misc_feature    <5143..>7767
                     /standard_name="medium copy"
     misc_feature    5179
                     /note="Geneious type: Editing History Replacement"
                     /standard_name="G"
     regulatory      5347..5448
                     /note="Geneious type: promoter"
                     /standard_name="Potential promoter"
     misc_feature    5449..5453
                     /note="Geneious type: RBS"
                     /note="Shine-Dalgarno sequence"
                     /standard_name="SD_SEQ"
     CDS             5459..5650
                     /standard_name="ROP"
     misc_feature    5555..5711
                     /note="H-strand Y effector site"
                     /standard_name="H_Y_EFF"
     misc_feature    5641
                     /note="Geneious type: Mutation"
                     /standard_name="AtoG"
     misc_feature    5641
                     /note="Geneious type: Editing History Replacement"
                     /standard_name="A"
     misc_feature    complement(5644..5662)
                     /note="Geneious type: primer"
                     /standard_name="pGex rev"
     misc_feature    5700..5720
                     /note="Geneious type: primer"
                     /standard_name="pEX-For"
     misc_feature    complement(5895..5958)
                     /note="L-strand Y effector site"
                     /standard_name="L_Y_EFF"
     rep_origin      6051..6689
     misc_feature    complement(6063..6682)
                     /note="Geneious type: origin of replication"
                     /standard_name="pBR322 origin"
     misc_feature    6378..6400
                     /note="Geneious type: primer"
                     /standard_name="P93_Ori_Seq"
     misc_feature    complement(6378..6400)
                     /note="Geneious type: primer"
                     /standard_name="P94_Ori_Seq"
     misc_feature    complement(6837..7697)
                     /note="Geneious type: marker"
                     /standard_name="amp marker"
     misc_feature    complement(7705..7709)
                     /note="Geneious type: RBS"
                     /note="Shine-Dalgarno sequence"
                     /standard_name="SD_SEQ"
     regulatory      complement(7732..7738)
                     /note="Geneious type: promoter"
                     /note="promoter P3"
                     /standard_name="P3_P"
     regulatory      complement(7739..7767)
                     /note="Geneious type: promoter"
                     /standard_name="amp prom"
     misc_feature    complement(7746..7789)
                     /note="Geneious type: primer"
                     /standard_name="P84_MediCopy_rv"
     misc_feature    7768..7789
                     /note="Geneious type: ligation"
                     /standard_name=" Gibson overlap 56.4"
     misc_feature    7768..67
                     /note="Geneious type: primer"
                     /standard_name="P133_Bxb1-lacZ_F"
     misc_feature    7770..7793
                     /standard_name="Gibson overlap 56.6"
ORIGIN      
        1 agagctcccg gcttgtcgac gacggcggtc tccgtcgtca ggatcatcct cgtcgactag
       61 tggatccagt gtggtggaat tcttctctgc aagcgtgcca atccggtacg tggggtaccg
      121 acgtaaacgg ccacaagttc agcgtgtccg gcgagggcga gggcgatgcc acctacggca
      181 agctgaccct gaagttcatc tgcaccaccg gcaagctgcc cgtgccctgg cccaccctcg
      241 tgaccaccct gacctaccac gtaccggatt ggcacgcttg cagagaaggt acccaggagc
      301 gcaccatctt cttcaaggac gacggcaact acaagacccg cgccgaggtg aagttcgagg
      361 gcgacaccct ggtgaaccgc atcgagctga agggcatcga cttcaaggag gacggcaaca
      421 tcctggggca caagctggag tacaactaca acagccacaa cgtctatatc atggccgaca
      481 agcagaagaa cggcatcatt ctctgcaagc gtgccaatcc ggtacgtggg gtaccgagat
      541 ggccgatact gtgattcccc agaaggaaga ggctgcaatc tgtggccaaa tggacctttc
      601 ccatccgccc ccaaggggcc atctggatga gctgacaacc acacttgagt ccatgaccga
      661 ggatctgaac ctggactcac ccctgacccc ggaattgaac gagattctgg ataccttcct
      721 gaacgacgag tgcctcttgc atgccatgca tatcagcaca ggactgtcca tcttcgacac
      781 atctctgttt ggcagtggag agggcagagg aagtctgcta acatgcggtg acgtcgagga
      841 gaatcctggc cacgtaccgg attggcacgc ttgcagagaa ggtacccgac gaggacttca
      901 gctctatcgc cgacatggac ttctccgcac tgctgggtag cggatcggga tctcgggatt
      961 ccagggaagg gatgtttttg ccgaagcctg aggccggctc cgctattagt gacgtgtttg
     1021 agggccgcga ggtgtgccag ccaaaacgaa tccggccatt tcatcctcca ggaagtccat
     1081 gggccaaccg cccactcccc gccagcctcg caccaacacc aaccggtcca gtacatgagc
     1141 cagtcgggtc actgaccccg gcaccagtcc ctcagccact ggatccagcg cccgcagtga
     1201 ctcccgaggc cagtcacctg ttggaggatc ccgatgaaga gacgagccag gctgtcaaag
     1261 cttctctgca agcgtgccaa tccggtacgt ggggtacccc tacgagacat tcaagagcat
     1321 catgaagaag tcccccttca gcggccccac cgaccctaga cctccaccta gaagaatcgc
     1381 cgtgcccagc agatccagcg ccagcgtgcc aaaacctgcc ccccagcctt accccttcac
     1441 cagcagcctg agcaccatca actacgacga gttccctacc atggtgttcc ccagcggcca
     1501 gatctctcag gcctctgctc tggctccagc ccctcctcag gtgctgcctc aggctcctgc
     1561 tcctgcacca gctccagcca tggtgtctgc actggctcag gcaccagcac ccgtgcctgt
     1621 gctggctcct ggacctccac aggctgtggc tccaccagcc cctaaaccta cacaggccgg
     1681 cgagggcaca ctgtctgaag ctctgctgca gctgcagttc gacgacgagg atctgggagc
     1741 cctgctggga aacagcaccg atcctgccgt gttcaccgac ctggccagcg tggacaacag
     1801 cgagttccag cagccacgta ccggattggc acgcttgcag agaaactcga gtctagatgt
     1861 agtcactggc acaacgcgtt acccggtaag ccaatcgggt atacacggtc gtcatactgc
     1921 agacagggtt cttctacttt gcaagatagt cttgagtagt aaaataaata gatagagaaa
     1981 agcgtcttcc tgttctcatc acatcatatc aaggttatat accatcaata ttgccacaga
     2041 tgttacttag ccttttaata tttctctaat ttagtgtata tgcaatgata gttctctgat
     2101 ttctgagatt gagtttctca tgtgtaatga ttatttagag tttctctttc atctgttcaa
     2161 atttttgtct agttttattt tttactgatt tgtaagactt ctttttataa tctgcatatt
     2221 acaattctct ttactggggt gttgcaaata ttttctgtca ttctatggcc tgacttttct
     2281 taatggtttt ttaattttaa aaataagtct taatattcat gcaatctaat taacaatctt
     2341 ttctttgtgg ttaggacttt gagtcataag aaatttttct ctacactgaa gtcatgatgg
     2401 catgcttcta tattattttc taaaagattt aaagttttgc cttctccatt tagacttata
     2461 attcactgga atttttttgt gtgtatggta tgacatatgg gttccctttt attttttaca
     2521 tataaatata tttccctgtt tttctaaaaa agaaaaagat catcattttc ccattgtaaa
     2581 atgccatatt tttttcatag gtcacttaca tatatcaatg ggtctgtttc tgagctctac
     2641 tctattttat cagcctcact gtctatcccc acacatctca tgctttgctc taaatcttga
     2701 tatttagtgg aacattcttt cccattttgt tctacaagaa tatttttgtt attgtctttg
     2761 ggctttctat atacattttg aaatgaggtt gacaagttaa taatcaacct ctggattaca
     2821 aaatttgtga aagattgact ggtattctta actatgttgc tccttttacg ctatgtggat
     2881 acgctgcttt aatgcctttg tatcatgcta ttgcttcccg tatggctttc attttctcct
     2941 ccttgtataa atcctggttg ctgtctcttt atgaggagtt gtggcccgtt gtcaggcaac
     3001 gtggcgtggt gtgcactgtg tttgctgacg caacccccac tggttggggc attgccacca
     3061 cctgtcagct cctttccggg actttcgctt tccccctccc tattgccacg gcggaactca
     3121 tcgccgcctg ccttgcccgc tgctggacag gggctcggct gttgggcact gacaattccg
     3181 tggtgttgtc ggggaaatca tcgtcctttc cttggctgct cgcctgtgtt gccacctgga
     3241 ttctgcgcgg gacgtccttc tgctacgtcc cttcggccct caatccagcg gaccttcctt
     3301 cccgcggcct gctgccggct ctgcggcctc ttccgcctct tcgccttcgc cctcagacga
     3361 gtcggatctc cctttgggcc gcctccccgc atctgtgcct tctagttgcc agccatctgt
     3421 tgtttgcccc tcccccgtgc cttccttgac cctggaaggt gccactccca ctgtcctttc
     3481 ctaataaaat gaggaaattg catcgcattg tctgagtagg tgtcattcta ttctgggggg
     3541 tggggtgggg caggacagca agggggagga ttggcaagac aatagcaggc ctatggcagg
     3601 gcctgccgcc ccgacgttgg ctgcgagccc tgggccttca cccgaacttg gggggtgggg
     3661 tggggaaaag gaagaaacgc gggcgtattg gccccaatgg ggtctcggtg gggtatcgac
     3721 agagtgccag ccctgggacc gaaccccgcg tttatgaaca aacgacccaa caccgtgcgt
     3781 tttattctgt ctttttattg ccgtcatagc gcgggttcct tccggtattg tctccttccg
     3841 tgtttcagtt agcctccccc tagggtgggc gaagaactcc agcatgagat ccccgcgctg
     3901 gaggatcatc cagccggcgt cccggaaaac gattccgaag cccaaccttt catagaaggc
     3961 ggcggtggaa tcgaaatctc gtgatggcag gttgggcgtc gcttggtcgg tcatttcgaa
     4021 ccccagagtc ccgctcagaa gaactcgtca agaaggcgat agaaggcgat gcgctgcgaa
     4081 tcgggagcgg cgataccgta aagcacgagg aagcggtcag cccattcgcc gccaagctct
     4141 tcagcaatat cacgggtagc caacgctatg tcctgatagc ggtccgccac acccagccgg
     4201 ccacagtcga tgaatccaga aaagcggcca ttttccacca tgatattcgg caagcaggca
     4261 tcgccatggg tcacgacgag atcctcgccg tcgggcatgc tcgccttgag cctggcgaac
     4321 agttcggctg gcgcgagccc ctgatgctct tcgtccagat catcctgatc gacaagaccg
     4381 gcttccatcc gagtacgtgc tcgctcgatg cgatgtttcg cttggtggtc gaatgggcag
     4441 gtagccggat caagcgtatg cagccgccgc attgcatcag ccatgatgga tactttctcg
     4501 gcaggagcaa ggtgagatga caggagatcc tgccccggca cttcgcccaa tagcagccag
     4561 tcccttcccg cttcagtgac aacgtcgagc acagctgcgc aaggaacgcc cgtcgtggcc
     4621 agccacgata gccgcgctgc ctcgtcttgc agttcattca gggcaccgga caggtcggtc
     4681 ttgacaaaaa gaaccgggcg cccctgcgct gacagccgga acacggcggc atcagagcag
     4741 ccgattgtct gttgtgccca gtcatagccg aatagcctct ccacccaagc ggccggagaa
     4801 cctgcgtgca atccatcttg ttcaatcatg cgaaacgatc ctcatcctgt ctcttgatcg
     4861 atctttgcaa aagcctaggc ctccaaaaaa gcctcctcac tacttctgga atagctcaga
     4921 ggccgaggcg gcctcggcct ctgcataaat aaaaaaaatt agtcagccat ggggcggaga
     4981 atgggcggaa ctgggcggag ttaggggcgg gatgggcgga gttaggggcg ggactatggt
     5041 tgctgactaa ttgagatgca tgctttgcat acttctgcct gctggggagc ctggggactt
     5101 tccacaccca tgtcatctta ttattcagta tttaggcgcg ccggtcttcg gtttccgtgt
     5161 ttcgtaaagt ctggaaacac ggaagtcagc gccctgcacc attatgttcc ggatctgcat
     5221 cgcaggatgc tgctggctac cctgtggaac acctacatct gtattaacga agcgctggca
     5281 ttgaccctga gtgatttttc tctggtcccg ccgcatccat accgccagtt gtttaccctc
     5341 acaacgttcc agtaaccggg catgttcatc atcagtaacc cgtatcgtga gcatcctctc
     5401 tcgtttcatc ggtatcatta cccccatgaa cagaaatccc ccttacacgg aggcatcagt
     5461 gaccaaacag gaaaaaaccg cccttaacat ggcccgcttt atcagaagcc agacattaac
     5521 gcttctggag aaactcaacg agctggacgc ggatgaacag gcagacatct gtgaatcgct
     5581 tcacgaccac gctgatgagc tttaccgcag ctgcctcgcg cgtttcggtg atgacggtga
     5641 gaacctctga cacatgcagc tcccggagac ggtcacagct tgtctgtaag cggatgccgg
     5701 gagcagacaa gcccgtcagg gcgcgtcagc gggtgttggc gggtgtcggg gcgcagccat
     5761 gacccagtca cgtagcgata gcggagtgta tactggctta actatgcggc atcagagcag
     5821 attgtactga gagtgcacca tatgcggtgt gaaataccgc acagatgcgt aaggagaaaa
     5881 taccgcatca ggcgctcttc cgcttcctcg ctcactgact cgctgcgctc ggtcgttcgg
     5941 ctgcggcgag cggtatcagc tcactcaaag gcggtaatac ggttatccac agaatcaggg
     6001 gataacgcag gaaagaacat gtgagcaaaa ggccagcaaa aggccaggaa ccgtaaaaag
     6061 gccgcgttgc tggcgttttt ccataggctc cgcccccctg acgagcatca caaaaatcga
     6121 cgctcaagtc agaggtggcg aaacccgaca ggactataaa gataccaggc gtttccccct
     6181 ggaagctccc tcgtgcgctc tcctgttccg accctgccgc ttaccggata cctgtccgcc
     6241 tttctccctt cgggaagcgt ggcgctttct catagctcac gctgtaggta tctcagttcg
     6301 gtgtaggtcg ttcgctccaa gctgggctgt gtgcacgaac cccccgttca gcccgaccgc
     6361 tgcgccttat ccggtaacta tcgtcttgag tccaacccgg taagacacga cttatcgcca
     6421 ctggcagcag ccactggtaa caggattagc agagcgaggt atgtaggcgg tgctacagag
     6481 ttcttgaagt ggtggcctaa ctacggctac actagaagga cagtatttgg tatctgcgct
     6541 ctgctgaagc cagttacctt cggaaaaaga gttggtagct cttgatccgg caaacaaacc
     6601 accgctggta gcggtggttt ttttgtttgc aagcagcaga ttacgcgcag aaaaaaagga
     6661 tctcaagaag atcctttgat cttttctacg gggtctgacg ctcagtggaa cgaaaactca
     6721 cgttaaggga ttttggtcat gagattatca aaaaggatct tcacctagat ccttttaaat
     6781 taaaaatgaa gttttaaatc aatctaaagt atatatgagt aaacttggtc tgacagttac
     6841 caatgcttaa tcagtgaggc acctatctca gcgatctgtc tatttcgttc atccatagtt
     6901 gcctgactcc ccgtcgtgta gataactacg atacgggagg gcttaccatc tggccccagt
     6961 gctgcaatga taccgcgcga cccacgctca ccggctccag atttatcagc aataaaccag
     7021 ccagccggaa gggccgagcg cagaagtggt cctgcaactt tatccgcctc catccagtct
     7081 attaattgtt gccgggaagc tagagtaagt agttcgccag ttaatagttt gcgcaacgtt
     7141 gttgccattg ctgcaggcat cgtggtgtca cgctcgtcgt ttggtatggc ttcattcagc
     7201 tccggttccc aacgatcaag gcgagttaca tgatccccca tgttgtgcaa aaaagcggtt
     7261 agctccttcg gtcctccgat cgttgtcaga agtaagttgg ccgcagtgtt atcactcatg
     7321 gttatggcag cactgcataa ttctcttact gtcatgccat ccgtaagatg cttttctgtg
     7381 actggtgagt actcaaccaa gtcattctga gaatagtgta tgcggcgacc gagttgctct
     7441 tgcccggcgt caacacggga taataccgcg ccacatagca gaactttaaa agtgctcatc
     7501 attggaaaac gttcttcggg gcgaaaactc tcaaggatct taccgctgtt gagatccagt
     7561 tcgatgtaac ccactcgtgc acccaactga tcttcagcat cttttacttt caccagcgtt
     7621 tctgggtgag caaaaacagg aaggcaaaat gccgcaaaaa agggaataag ggcgacacgg
     7681 aaatgttgaa tactcatact cttccttttt caatattatt gaagcattta tcagggttat
     7741 tgtctcatga gcggatacat atttgaacgc attgcagaga tattgtattt aag
//
