# Supplementary material for: Do the Shuffle: Expanding the Synthetic Biology Toolkit for Shufflon-like Recombination Systems
Source: ACS Synth Biol. 2025 Jan 27;14(2):363–72. doi: 10.1021/acssynbio.4c00790 (PMC11852207; doi:10.1021/acssynbio.4c00790)
Supplement: Supplementary file 2 — sb4c00790_si_002.zip [file sb4c00790_si_002.zip › SI-B. ubonensis expression plasmid.gb]

LOCUS       SI-B._ubonensis_expression_plasmid        4708 bp    circul  circular SYN 10-OCT-2024
DEFINITION  [pM279:443593].
ACCESSION   ATUM
KEYWORDS    .
SOURCE      Synthetic
  ORGANISM  .
COMMENT     VNTNAME.
FEATURES             Location/Qualifiers
     source          1..4708
                     /organism="synthetic"
     CDS             complement(1..660)
                     /product="M_Chloramphenicol-r_*"
                     /translation="MEKKITGYTTVDISQWHRKEHFEAFQSVAQCTYNQTVQLDITAF
                     LKTVKKNKHKFYPAFIHILARLMNAHPEFRMAMKDGELVIWDSVHPCYTVFHEQTETF
                     SSLWSEYHDDFRQFLHIYSQDVACYGENLAYFPKGFIENMFFVSANPWVSFTSFDLNV
                     ANMDNFFAPVFTMGKYYTQGDKVLMPLAIQVHHAVCDGFHVGRMLNELQQYCDEWQGG
                     A*"
                     /standard_name="M_Chloramphenicol-r_*"
     misc_feature    complement(671..788)
                     /product="P_Amp"
                     /standard_name="P_Amp"
     gene            1002..2308
                     /gene="Paraburkholderia_acidophila_Rci"
                     /standard_name="Burkholderia_ubonensis_Rci"
     misc_feature    1002..2308
                     /product="insert:820612"
     misc_feature    2326..2370
                     /product="P_trc"
                     /standard_name="P_trc"
     misc_feature    2370..2381
                     /product="strong RBS"
     CDS             2383..3366
                     /product="M_PheS 294G_*"
                     /translation="MSHLAELVASAKAAISQASDVAALDNVRVEYLGKKGHLTLQMTT
                     LRELPPEERPAAGAVINEAKEQVQQALNARKAELESAALNARLAAETIDVSLPGRRIE
                     NGGLHPVTRTIDRIESFFGELGFTVATGPEIEDDYHNFDALNIPGHHPARADHDTFWF
                     DTTRLLRTQTSGVQIRTMKAQQPPIRIIAPGRVYRNDYDQTHTPMFHQMEGLIVDTNI
                     SFTNLKGTLHDFLRNFFEEDLQIRFRPSYFPFTEPSAEVDVMGKNGKWLEVLGCGMVH
                     PNVLRNVGIDPEVYSGFGFGMGMERLTMLRYGVTDLRSFFENDLRFLKQFK*"
                     /standard_name="M_PheS 294G_*"
     misc_feature    complement(3384..3684)
                     /product="Term_bla"
                     /standard_name="Term_bla"
     misc_feature    complement(3685..3804)
                     /product="Term_rpoC"
                     /standard_name="Term_rpoC"
     misc_feature    complement(3867..4693)
                     /product="Ori_p15a"
                     /standard_name="Ori_p15a"
ORIGIN      
        1 ttacgccccg ccctgccact catcgcagta ctgttgtaat tcattaagca ttctgccgac
       61 atggaagcca tcacaaacgg catgatgaac ctgaatcgcc agcggcatca gcaccttgtc
      121 gccttgcgta taatatttgc ccatggtgaa aacgggggcg aagaagttgt ccatattggc
      181 cacgtttaaa tcaaaactgg tgaaactcac ccagggattg gctgacacga aaaacatatt
      241 ctcaataaat cctttaggga aataggccag gttttcaccg taacacgcca catcttgcga
      301 atatatgtgt agaaactgcc ggaaatcgtc gtggtattca ctccagagcg atgaaaacgt
      361 ttcagtttgc tcatggaaaa cggtgtaaca tgggtgaaca ctatcccata tcaccagctc
      421 accgtctttc attgccatac ggaattctgg atgagcattc atcaggcggg caagaatgtg
      481 aataaaggcc ggataaaact tgtgcttatt tttctttacg gtttttaaaa aggccgtaat
      541 atccagctga acggtctggt tataggtaca ttgagcaact gactgaaatg cctcaaaatg
      601 ttctttacga tgccattggg atatatcaac ggtggtatat ccagtgattt ttttctccat
      661 attcttcctt tttcaatatt attgaagcat ttatcagggt tattgtctca tgagcggata
      721 catatttgaa tgtatttaga aaaataaaca aataggggtc agtgttacaa ccaattaacc
      781 aattctgatg cgcgtctcta ccatttgcct ggcggcagta gcgcggtggt cccacctgac
      841 cccatgccga actcagaagt gaaacgccgt agcgccgatg gtagtgtggg gactccccat
      901 gcgagagtag ggaactgcca ggcatcaaat aaaacgaaag gctcagtcga aagactgggc
      961 ctttcgcccg ggctaattac ggggtgtcgc ccttcgctga agacgtctcc ctcgacaatt
     1021 cgccaatttg gtgcaaaacc tttcgcggta tggcatgata gcgcccggaa gagagacaat
     1081 tcagggtggt gaatatgatc gaatctcgtc tgatcttcaa accgtctccg tctatcaccg
     1141 ttcgtgacgc gctggcgcag tacaccaaat ctgtttctat cgaaaaacgt ggttacaaac
     1201 aggaaatgta ccgtgcgtct accatcgcga aatctttcgt tggtgaaaaa gttctgtctg
     1261 aactgaccac cgttgacatc gcgaactacc gtgacatccg tctgtcttct ccgtctcgta
     1321 acaccaaccg tccgatcgcg ccgaacaccg ttcgtctgga actggcgctg ctgcgtgacc
     1381 tgttcaacat cgcgatcatc gaatggggta tctgcaaaga caacccggtt tctcgtgttc
     1441 gtaaaccgaa actgccgccg ggtcgtgacc gtcgtgtttc tttcggtgaa gaacgtcgtc
     1501 tgctgcgtgc ggcggcggcg caccgtaaca tcgaaatcca cgcgctgatc gttctggcga
     1561 tcgaaaccgc gatgcgtcag ggtgaactgc tgaacctgca gtgggaaaac atcaacctgc
     1621 gtacccgtat cgcgcacctg ccgctgacca aaaacggttc taaacgtgac gttccgctgt
     1681 ctatgcgtgc gatggacgtt ctgacccgtc tgggtaccaa accggaaggt cgtatcttca
     1741 aatacacctc tgacggtttc aaatctgcgt ggcgtaccct ggttcagcgt ctggaaatcg
     1801 acgacctgca cttccacgac ctgcgtcacg aagcggtttc tcgtctgttc gaactgggta
     1861 ccctggacat gatggaaatc gcgaccatct ctggtcacaa atctatgcag atgctgaaac
     1921 gttacaccca cctgaaagcg tctaacatgg ttgcgaaact ggacggtcgt aaaatgctgc
     1981 accgtggtaa acgtgttatc tctcaggcga tcgttccgta cccggcgatg atcgaacgtg
     2041 acgaacagcg tgttaccctg cagttcatgg acttcgcgca cctgcgtctg gaaggtaccg
     2101 acgcggacga agttgcggcg cgtgcgcgtg acgttctgct gcgtgaactg gtttctatgg
     2161 ttcgtgactc tcgtaaaccg ccgaccccga ccccgctgtt cgaatacgaa gaaaacggtc
     2221 acgcggttct gatcgacccg ctgtaactcg agtagaggca tcaaataaaa cgaaaggctc
     2281 agtcgaaaga ctgggccttt cgttttatcg tcaaaagggc gacacattct gaaatgagct
     2341 gttgacaatt aatcatccgg ctcgtatata ggaggtaaaa aaatgtccca cttggcggaa
     2401 ttggtagcga gcgcgaaagc agcaattagc caggcaagcg acgtggcagc gctggataat
     2461 gtccgtgtgg agtatctggg taaaaagggc cacctgaccc tgcaaatgac gaccttgcgt
     2521 gagttgccgc cagaagaacg tccggcagcc ggtgcggtga ttaatgaagc gaaagagcaa
     2581 gtgcaacagg cgctgaatgc ccgtaaggct gagctggaga gcgctgcgct gaacgcgcgt
     2641 ttggccgcag aaacgatcga cgtgagcctg ccgggtcgtc gtatcgagaa cggtggcctg
     2701 catccggtta cgcgtaccat cgaccgcatt gagagcttct tcggcgaact gggttttacc
     2761 gtggcgacgg gtccggagat cgaggatgac taccacaact tcgacgctct gaacatcccg
     2821 ggtcaccacc cagcacgtgc cgaccatgac accttttggt tcgatacgac ccgtctgctg
     2881 cgtacccaaa cttccggtgt tcagatccgt accatgaaag cccagcagcc gccgattcgt
     2941 attatcgcgc ctggtcgcgt gtatcgcaac gattacgacc agacccacac cccgatgttc
     3001 catcaaatgg aaggcctgat tgttgatacg aacatctctt ttaccaatct gaaaggcacc
     3061 ctgcatgatt tcctgcgtaa ctttttcgaa gaggatctgc agattcgctt ccgtccgagc
     3121 tactttccgt ttacggagcc gtcggcggaa gttgatgtca tgggtaagaa tggtaagtgg
     3181 ctggaagttc tgggttgcgg catggttcac ccgaatgtcc tgcgcaatgt cggcattgac
     3241 cctgaggtct acagcggctt tggttttggt atgggtatgg agcgcctgac tatgctgcgc
     3301 tatggcgtta ccgatttgcg cagctttttc gaaaacgatc tgcgcttcct gaaacaattc
     3361 aagtagaagg gcgacacaaa aggtattcta aatgcataat aaatactgat aacatcttat
     3421 agtttgtatt atattttgta ttatcgttga catgtataat tttgatatca aaaactgatt
     3481 ttccctttat tattttcgag atttattttc ttaattctct ttaacaaact agaaatattg
     3541 tatatacaaa aaatcataaa taatagatga atagtttaat tataggtgtt catcaatcga
     3601 aaaagcaacg tatcttattt aaagtgcgtt gcttttttct catttataag gttaaataat
     3661 tctcatatat caagcaaagt gacaggcgcc cttaaatatt ctgacaaatg ctctttccct
     3721 aaactccccc cataaaaaaa cccgccgaag cgggttttta cgttatttgc ggattaacga
     3781 ttactcgtta tcagaaccgc ccaggatgcc tggcagttcc ctactctcgc cgctgcgctc
     3841 ggtcgttcgg ctgcgggacc tcagcgctag cggagtgtat actggcttac tatgttggca
     3901 ctgatgaggg tgtcagtgaa gtgcttcatg tggcaggaga aaaaaggctg caccggtgcg
     3961 tcagcagaat atgtgataca ggatatattc cgcttcctcg ctcactgact cgctacgctc
     4021 ggtcgttcga ctgcggcgag cggaaatggc ttacgaacgg ggcggagatt tcctggaaga
     4081 tgccaggaag atacttaaca gggaagtgag agggccgcgg caaagccgtt tttccatagg
     4141 ctccgccccc ctgacaagca tcacgaaatc tgacgctcaa atcagtggtg gcgaaacccg
     4201 acaggactat aaagatacca ggcgtttccc cctggcggct ccctcgtgcg ctctcctgtt
     4261 cctgcctttc ggtttaccgg tgtcattccg ctgttatggc cgcgtttgtc tcattccacg
     4321 cctgacactc agttccgggt aggcagttcg ctccaagctg gactgtatgc acgaaccccc
     4381 cgttcagtcc gaccgctgcg ccttatccgg taactatcgt cttgagtcca acccggaaag
     4441 acatgcaaaa gcaccactgg cagcagccac tggtaattga tttagaggag ttagtcttga
     4501 agtcatgcgc cggttaaggc taaactgaaa ggacaagttt tggtgactgc gctcctccaa
     4561 gccagttacc tcggttcaaa gagttggtag ctcagagaac cttcgaaaaa ccgccctgca
     4621 aggcggtttt ttcgttttca gagcaagaga ttacgcgcag accaaaacga tctcaagaag
     4681 atcatcttat taagctttgt gcgagacg
//
