# Supplementary material for: Do the Shuffle: Expanding the Synthetic Biology Toolkit for Shufflon-like Recombination Systems
Source: ACS Synth Biol. 2025 Jan 27;14(2):363–72. doi: 10.1021/acssynbio.4c00790 (PMC11852207; doi:10.1021/acssynbio.4c00790)
Supplement: Supplementary file 2 — sb4c00790_si_002.zip [file sb4c00790_si_002.zip › SI-E. cloacae expression plasmid.gb]

LOCUS       SI-E._cloacae_expression_plasmid        4663 bp    circul  circular SYN 10-OCT-2024
DEFINITION  [pM279:443588].
ACCESSION   ATUM
KEYWORDS    .
SOURCE      Synthetic
  ORGANISM  .
COMMENT     VNTNAME.
FEATURES             Location/Qualifiers
     source          1..4663
                     /organism="synthetic"
     CDS             complement(1..660)
                     /product="M_Chloramphenicol-r_*"
                     /translation="MEKKITGYTTVDISQWHRKEHFEAFQSVAQCTYNQTVQLDITAF
                     LKTVKKNKHKFYPAFIHILARLMNAHPEFRMAMKDGELVIWDSVHPCYTVFHEQTETF
                     SSLWSEYHDDFRQFLHIYSQDVACYGENLAYFPKGFIENMFFVSANPWVSFTSFDLNV
                     ANMDNFFAPVFTMGKYYTQGDKVLMPLAIQVHHAVCDGFHVGRMLNELQQYCDEWQGG
                     A*"
                     /standard_name="M_Chloramphenicol-r_*"
     misc_feature    complement(671..788)
                     /product="P_Amp"
                     /standard_name="P_Amp"
     gene            1002..2263
                     /gene="Enterobacter_cloacae_Rci"
                     /standard_name="Enterobacter_cloacae_Rci"
     misc_feature    1002..2263
                     /product="insert:820617"
     misc_feature    2281..2325
                     /product="P_trc"
                     /standard_name="P_trc"
     misc_feature    2325..2336
                     /product="strong RBS"
     CDS             2338..3321
                     /product="M_PheS 294G_*"
                     /translation="MSHLAELVASAKAAISQASDVAALDNVRVEYLGKKGHLTLQMTT
                     LRELPPEERPAAGAVINEAKEQVQQALNARKAELESAALNARLAAETIDVSLPGRRIE
                     NGGLHPVTRTIDRIESFFGELGFTVATGPEIEDDYHNFDALNIPGHHPARADHDTFWF
                     DTTRLLRTQTSGVQIRTMKAQQPPIRIIAPGRVYRNDYDQTHTPMFHQMEGLIVDTNI
                     SFTNLKGTLHDFLRNFFEEDLQIRFRPSYFPFTEPSAEVDVMGKNGKWLEVLGCGMVH
                     PNVLRNVGIDPEVYSGFGFGMGMERLTMLRYGVTDLRSFFENDLRFLKQFK*"
                     /standard_name="M_PheS 294G_*"
     misc_feature    complement(3339..3639)
                     /product="Term_bla"
                     /standard_name="Term_bla"
     misc_feature    complement(3640..3759)
                     /product="Term_rpoC"
                     /standard_name="Term_rpoC"
     misc_feature    complement(3822..4648)
                     /product="Ori_p15a"
                     /standard_name="Ori_p15a"
ORIGIN      
        1 ttacgccccg ccctgccact catcgcagta ctgttgtaat tcattaagca ttctgccgac
       61 atggaagcca tcacaaacgg catgatgaac ctgaatcgcc agcggcatca gcaccttgtc
      121 gccttgcgta taatatttgc ccatggtgaa aacgggggcg aagaagttgt ccatattggc
      181 cacgtttaaa tcaaaactgg tgaaactcac ccagggattg gctgacacga aaaacatatt
      241 ctcaataaat cctttaggga aataggccag gttttcaccg taacacgcca catcttgcga
      301 atatatgtgt agaaactgcc ggaaatcgtc gtggtattca ctccagagcg atgaaaacgt
      361 ttcagtttgc tcatggaaaa cggtgtaaca tgggtgaaca ctatcccata tcaccagctc
      421 accgtctttc attgccatac ggaattctgg atgagcattc atcaggcggg caagaatgtg
      481 aataaaggcc ggataaaact tgtgcttatt tttctttacg gtttttaaaa aggccgtaat
      541 atccagctga acggtctggt tataggtaca ttgagcaact gactgaaatg cctcaaaatg
      601 ttctttacga tgccattggg atatatcaac ggtggtatat ccagtgattt ttttctccat
      661 attcttcctt tttcaatatt attgaagcat ttatcagggt tattgtctca tgagcggata
      721 catatttgaa tgtatttaga aaaataaaca aataggggtc agtgttacaa ccaattaacc
      781 aattctgatg cgcgtctcta ccatttgcct ggcggcagta gcgcggtggt cccacctgac
      841 cccatgccga actcagaagt gaaacgccgt agcgccgatg gtagtgtggg gactccccat
      901 gcgagagtag ggaactgcca ggcatcaaat aaaacgaaag gctcagtcga aagactgggc
      961 ctttcgcccg ggctaattac ggggtgtcgc ccttcgctga agacgtctcc ctcgacaatt
     1021 cgccaatttg gtgcaaaacc tttcgcggta tggcatgata gcgcccggaa gagagacaat
     1081 tcagggtggt gaatatggcg aaaaaataca ccctgggtga agttgttgaa cagtacgaaa
     1141 aaaacgttac catccacaaa aaaggttggc agcaggaaca ctaccgtgcg ggtatcatca
     1201 aacgtcacac catcgcggcg ctggacatca aaaaaatcaa atctcacgac gttgaaatgt
     1261 acaaaaaaga acgtatcaac ggtggtctgt ctggtaacac cgttcgtatc gaactgtctt
     1321 tcatctcttc tgttttcaaa tacgcgatca acatcctgtc tatctgcgac aaaaacccgg
     1381 tttctcacat ccagaaaccg aaagtttcta aaggtcgtga ccgtcgtctg gcgaccaaag
     1441 aagaaaaact gatctctgaa tactacatca aatacaacat ggaaatgtac tacatcttca
     1501 tcctggcgct ggaaaccgcg atgcgtcagt ctgaaatcct gggtctggaa tgggaaaaca
     1561 tcgacttccg taaatctgtt gcgttcctgc cggaaaccaa aaacggttct gaacgttacg
     1621 ttccgctgtc taaaaaagcg cgtctgatcc tgtctgaaat cccgcgtgcg ttcgaaggta
     1681 aaatcttctc ttacacctct aactctttca aatctcgttg gcgtaaagac atcaaaaacc
     1741 tgggtatcaa agacctgcac ttccacgacc tgcgtcacga agcgatctct cgtttcttcg
     1801 aactgggtac cctgaacgtt atggaagttg cggcgatctc tggtcacaaa tctctggcgt
     1861 ctctgaaacg ttacacccac ctgaaagcgc acaaactggt taaaaaactg aacacccaga
     1921 aacgtaaagt taccaccccg gacatctctt tctcttcttt cccggcgaaa gttatggttc
     1981 actcttctca catcgaactg cacttcctgg acttcgacga catcaaagtt tctgcgcaga
     2041 ccatcgaaga cgcgtgccgt gttgcgtctt ctaaactgct gcacaaactg gcgtgctgct
     2101 tccactacgg tctggaacac ccgtctccga cccgtgcgcg taaagacggt gaaggtgcgc
     2161 acgaaatcat catgatcaac ccgctggcgg tttctctgta actcgagtag aggcatcaaa
     2221 taaaacgaaa ggctcagtcg aaagactggg cctttcgttt tatcgtcaaa agggcgacac
     2281 attctgaaat gagctgttga caattaatca tccggctcgt atataggagg taaaaaaatg
     2341 tcccacttgg cggaattggt agcgagcgcg aaagcagcaa ttagccaggc aagcgacgtg
     2401 gcagcgctgg ataatgtccg tgtggagtat ctgggtaaaa agggccacct gaccctgcaa
     2461 atgacgacct tgcgtgagtt gccgccagaa gaacgtccgg cagccggtgc ggtgattaat
     2521 gaagcgaaag agcaagtgca acaggcgctg aatgcccgta aggctgagct ggagagcgct
     2581 gcgctgaacg cgcgtttggc cgcagaaacg atcgacgtga gcctgccggg tcgtcgtatc
     2641 gagaacggtg gcctgcatcc ggttacgcgt accatcgacc gcattgagag cttcttcggc
     2701 gaactgggtt ttaccgtggc gacgggtccg gagatcgagg atgactacca caacttcgac
     2761 gctctgaaca tcccgggtca ccacccagca cgtgccgacc atgacacctt ttggttcgat
     2821 acgacccgtc tgctgcgtac ccaaacttcc ggtgttcaga tccgtaccat gaaagcccag
     2881 cagccgccga ttcgtattat cgcgcctggt cgcgtgtatc gcaacgatta cgaccagacc
     2941 cacaccccga tgttccatca aatggaaggc ctgattgttg atacgaacat ctcttttacc
     3001 aatctgaaag gcaccctgca tgatttcctg cgtaactttt tcgaagagga tctgcagatt
     3061 cgcttccgtc cgagctactt tccgtttacg gagccgtcgg cggaagttga tgtcatgggt
     3121 aagaatggta agtggctgga agttctgggt tgcggcatgg ttcacccgaa tgtcctgcgc
     3181 aatgtcggca ttgaccctga ggtctacagc ggctttggtt ttggtatggg tatggagcgc
     3241 ctgactatgc tgcgctatgg cgttaccgat ttgcgcagct ttttcgaaaa cgatctgcgc
     3301 ttcctgaaac aattcaagta gaagggcgac acaaaaggta ttctaaatgc ataataaata
     3361 ctgataacat cttatagttt gtattatatt ttgtattatc gttgacatgt ataattttga
     3421 tatcaaaaac tgattttccc tttattattt tcgagattta ttttcttaat tctctttaac
     3481 aaactagaaa tattgtatat acaaaaaatc ataaataata gatgaatagt ttaattatag
     3541 gtgttcatca atcgaaaaag caacgtatct tatttaaagt gcgttgcttt tttctcattt
     3601 ataaggttaa ataattctca tatatcaagc aaagtgacag gcgcccttaa atattctgac
     3661 aaatgctctt tccctaaact ccccccataa aaaaacccgc cgaagcgggt ttttacgtta
     3721 tttgcggatt aacgattact cgttatcaga accgcccagg atgcctggca gttccctact
     3781 ctcgccgctg cgctcggtcg ttcggctgcg ggacctcagc gctagcggag tgtatactgg
     3841 cttactatgt tggcactgat gagggtgtca gtgaagtgct tcatgtggca ggagaaaaaa
     3901 ggctgcaccg gtgcgtcagc agaatatgtg atacaggata tattccgctt cctcgctcac
     3961 tgactcgcta cgctcggtcg ttcgactgcg gcgagcggaa atggcttacg aacggggcgg
     4021 agatttcctg gaagatgcca ggaagatact taacagggaa gtgagagggc cgcggcaaag
     4081 ccgtttttcc ataggctccg cccccctgac aagcatcacg aaatctgacg ctcaaatcag
     4141 tggtggcgaa acccgacagg actataaaga taccaggcgt ttccccctgg cggctccctc
     4201 gtgcgctctc ctgttcctgc ctttcggttt accggtgtca ttccgctgtt atggccgcgt
     4261 ttgtctcatt ccacgcctga cactcagttc cgggtaggca gttcgctcca agctggactg
     4321 tatgcacgaa ccccccgttc agtccgaccg ctgcgcctta tccggtaact atcgtcttga
     4381 gtccaacccg gaaagacatg caaaagcacc actggcagca gccactggta attgatttag
     4441 aggagttagt cttgaagtca tgcgccggtt aaggctaaac tgaaaggaca agttttggtg
     4501 actgcgctcc tccaagccag ttacctcggt tcaaagagtt ggtagctcag agaaccttcg
     4561 aaaaaccgcc ctgcaaggcg gttttttcgt tttcagagca agagattacg cgcagaccaa
     4621 aacgatctca agaagatcat cttattaagc tttgtgcgag acg
//
