# Supplementary material for: Do the Shuffle: Expanding the Synthetic Biology Toolkit for Shufflon-like Recombination Systems
Source: ACS Synth Biol. 2025 Jan 27;14(2):363–72. doi: 10.1021/acssynbio.4c00790 (PMC11852207; doi:10.1021/acssynbio.4c00790)
Supplement: Supplementary file 2 — sb4c00790_si_002.zip [file sb4c00790_si_002.zip › SI-E. E76 expression plasmid.gb]

LOCUS       SI-E._E76_expression_plasmid        4678 bp    circul  circular SYN 10-OCT-2024
DEFINITION  [pM279:443590].
ACCESSION   ATUM
KEYWORDS    .
SOURCE      Synthetic
  ORGANISM  .
COMMENT     VNTNAME.
FEATURES             Location/Qualifiers
     source          1..4678
                     /organism="synthetic"
     misc_feature    1..120
                     /product="Term_rpoC"
                     /standard_name="Term_rpoC"
     misc_feature    121..421
                     /product="Term_bla"
                     /standard_name="Term_bla"
     CDS             complement(439..1422)
                     /product="M_PheS 294G_*"
                     /translation="MSHLAELVASAKAAISQASDVAALDNVRVEYLGKKGHLTLQMTT
                     LRELPPEERPAAGAVINEAKEQVQQALNARKAELESAALNARLAAETIDVSLPGRRIE
                     NGGLHPVTRTIDRIESFFGELGFTVATGPEIEDDYHNFDALNIPGHHPARADHDTFWF
                     DTTRLLRTQTSGVQIRTMKAQQPPIRIIAPGRVYRNDYDQTHTPMFHQMEGLIVDTNI
                     SFTNLKGTLHDFLRNFFEEDLQIRFRPSYFPFTEPSAEVDVMGKNGKWLEVLGCGMVH
                     PNVLRNVGIDPEVYSGFGFGMGMERLTMLRYGVTDLRSFFENDLRFLKQFK*"
                     /standard_name="M_PheS 294G_*"
     misc_feature    complement(1424..1435)
                     /product="strong RBS"
     misc_feature    complement(1435..1479)
                     /product="P_trc"
                     /standard_name="P_trc"
     gene            1498..2774
                     /gene="Enterobacter_sp._E76*_Rci"
                     /standard_name="Enterobacter_sp._E76*_Rci"
     misc_feature    1498..2774
                     /product="insert:820615"
     misc_feature    2987..3104
                     /product="P_Amp"
                     /standard_name="P_Amp"
     CDS             3115..3774
                     /product="M_Chloramphenicol-r_*"
                     /translation="MEKKITGYTTVDISQWHRKEHFEAFQSVAQCTYNQTVQLDITAF
                     LKTVKKNKHKFYPAFIHILARLMNAHPEFRMAMKDGELVIWDSVHPCYTVFHEQTETF
                     SSLWSEYHDDFRQFLHIYSQDVACYGENLAYFPKGFIENMFFVSANPWVSFTSFDLNV
                     ANMDNFFAPVFTMGKYYTQGDKVLMPLAIQVHHAVCDGFHVGRMLNELQQYCDEWQGG
                     A*"
                     /standard_name="M_Chloramphenicol-r_*"
     misc_feature    3790..4616
                     /product="Ori_p15a"
                     /standard_name="Ori_p15a"
ORIGIN      
        1 ctgggcggtt ctgataacga gtaatcgtta atccgcaaat aacgtaaaaa cccgcttcgg
       61 cgggtttttt tatgggggga gtttagggaa agagcatttg tcagaatatt taagggcgcc
      121 tgtcactttg cttgatatat gagaattatt taaccttata aatgagaaaa aagcaacgca
      181 ctttaaataa gatacgttgc tttttcgatt gatgaacacc tataattaaa ctattcatct
      241 attatttatg attttttgta tatacaatat ttctagtttg ttaaagagaa ttaagaaaat
      301 aaatctcgaa aataataaag ggaaaatcag tttttgatat caaaattata catgtcaacg
      361 ataatacaaa atataataca aactataaga tgttatcagt atttattatg catttagaat
      421 accttttgtg tcgcccttct acttgaattg tttcaggaag cgcagatcgt tttcgaaaaa
      481 gctgcgcaaa tcggtaacgc catagcgcag catagtcagg cgctccatac ccataccaaa
      541 accaaagccg ctgtagacct cagggtcaat gccgacattg cgcaggacat tcgggtgaac
      601 catgccgcaa cccagaactt ccagccactt accattctta cccatgacat caacttccgc
      661 cgacggctcc gtaaacggaa agtagctcgg acggaagcga atctgcagat cctcttcgaa
      721 aaagttacgc aggaaatcat gcagggtgcc tttcagattg gtaaaagaga tgttcgtatc
      781 aacaatcagg ccttccattt gatggaacat cggggtgtgg gtctggtcgt aatcgttgcg
      841 atacacgcga ccaggcgcga taatacgaat cggcggctgc tgggctttca tggtacggat
      901 ctgaacaccg gaagtttggg tacgcagcag acgggtcgta tcgaaccaaa aggtgtcatg
      961 gtcggcacgt gctgggtggt gacccgggat gttcagagcg tcgaagttgt ggtagtcatc
     1021 ctcgatctcc ggacccgtcg ccacggtaaa acccagttcg ccgaagaagc tctcaatgcg
     1081 gtcgatggta cgcgtaaccg gatgcaggcc accgttctcg atacgacgac ccggcaggct
     1141 cacgtcgatc gtttctgcgg ccaaacgcgc gttcagcgca gcgctctcca gctcagcctt
     1201 acgggcattc agcgcctgtt gcacttgctc tttcgcttca ttaatcaccg caccggctgc
     1261 cggacgttct tctggcggca actcacgcaa ggtcgtcatt tgcagggtca ggtggccctt
     1321 tttacccaga tactccacac ggacattatc cagcgctgcc acgtcgcttg cctggctaat
     1381 tgctgctttc gcgctcgcta ccaattccgc caagtgggac atttttttac ctcctatata
     1441 cgagccggat gattaattgt caacagctca tttcagaatg tgtcgccctt cgctgaagac
     1501 gtctccctcg acaattcgcc aatttggtgc aaaacctttc gcggtatggc atgatagcgc
     1561 ccggaagaga gacaattcag ggtggtgaat atgcagctgc gtcagcgtat caaaaaaatg
     1621 gaactgggtg ttgcgctgga caaatactac ggttgcgcgt ctgttcagaa acgtggtcac
     1681 ctgcaggaat tctaccgtat caacgttatc aaacgttctg cgctggcgcg tcgttacatg
     1741 cacgaaatca cctctgttga catcgcggaa taccgtgacc agcgtctgtc tgaagtttct
     1801 ggtaaaaccg gtcgtaccaa ctctccggcg tctgttcgtc tggaactggc gctgctgtct
     1861 gcgctgtaca acctggcgcg tatcgaatgg ggtacctgca cccacaaccc ggttgaacac
     1921 gttcgtaaac cgccggcgtc taaaggtcgt acccgtcgtc tgacctctca ggaagaacgt
     1981 aaaatcggtc gtgcgctggc gaaacgtaac atcgaactgg cggcgatctt ccacctggcg
     2041 ctggaaaccg cgatgcgtca gggtgaaatc ctgtctctgc gttgggaaaa catcgacctg
     2101 cacatcggta tcgcgcacct gccgctgacc aaaaacggtt ctgttcgtga cgttccgctg
     2161 tctttcaaag cgcgtaaagt tctgcgtgaa tactctggtc cgctgtctgg tccggttttc
     2221 tcttacacct ctaacggttt caaatctgcg tggcgtgaag ttatccaggc gctgggtatc
     2281 gttgacctgc acttccacga cctgcgtcac gaagcgatct ctcgtctgtt cgaactgggt
     2341 accctgaacg ttatggaaat cgcggcgatc tctggtcaca aatctctgac catgctgaaa
     2401 cgttacaccc acctgcgtgc gacccagctg gtttctaaac tggacatccg taaacgtcag
     2461 gcgcagaaac tggcggcgat cttcgttccg tacccggcgg aactggaatc ttctaacaac
     2521 ggtatcgttc tgcgtttccc ggacctggaa cacccgtctc tggaagcgca gaccaaagaa
     2581 gacgttatcc agaaagcgtc tttcgaactg ctgcgtatcc aggcgctggc ggcgcgttct
     2641 ggtgaacgtc tgccgccgcc gggtaacatc aaagcgaacg acccgacccg tgttctgatc
     2701 aacccgctgt aactcgagta gaggcatcaa ataaaacgaa aggctcagtc gaaagactgg
     2761 gcctttcgtt ttatcgtcaa aagggcgaca ccccgtaatt agcccgggcg aaaggcccag
     2821 tctttcgact gagcctttcg ttttatttga tgcctggcag ttccctactc tcgcatgggg
     2881 agtccccaca ctaccatcgg cgctacggcg tttcacttct gagttcggca tggggtcagg
     2941 tgggaccacc gcgctactgc cgccaggcaa atggtagaga cgcgcatcag aattggttaa
     3001 ttggttgtaa cactgacccc tatttgttta tttttctaaa tacattcaaa tatgtatccg
     3061 ctcatgagac aataaccctg ataaatgctt caataatatt gaaaaaggaa gaatatggag
     3121 aaaaaaatca ctggatatac caccgttgat atatcccaat ggcatcgtaa agaacatttt
     3181 gaggcatttc agtcagttgc tcaatgtacc tataaccaga ccgttcagct ggatattacg
     3241 gcctttttaa aaaccgtaaa gaaaaataag cacaagtttt atccggcctt tattcacatt
     3301 cttgcccgcc tgatgaatgc tcatccagaa ttccgtatgg caatgaaaga cggtgagctg
     3361 gtgatatggg atagtgttca cccatgttac accgttttcc atgagcaaac tgaaacgttt
     3421 tcatcgctct ggagtgaata ccacgacgat ttccggcagt ttctacacat atattcgcaa
     3481 gatgtggcgt gttacggtga aaacctggcc tatttcccta aaggatttat tgagaatatg
     3541 tttttcgtgt cagccaatcc ctgggtgagt ttcaccagtt ttgatttaaa cgtggccaat
     3601 atggacaact tcttcgcccc cgttttcacc atgggcaaat attatacgca aggcgacaag
     3661 gtgctgatgc cgctggcgat tcaggttcat catgccgttt gtgatggctt ccatgtcggc
     3721 agaatgctta atgaattaca acagtactgc gatgagtggc agggcggggc gtaacgtctc
     3781 gcacaaagct taataagatg atcttcttga gatcgttttg gtctgcgcgt aatctcttgc
     3841 tctgaaaacg aaaaaaccgc cttgcagggc ggtttttcga aggttctctg agctaccaac
     3901 tctttgaacc gaggtaactg gcttggagga gcgcagtcac caaaacttgt cctttcagtt
     3961 tagccttaac cggcgcatga cttcaagact aactcctcta aatcaattac cagtggctgc
     4021 tgccagtggt gcttttgcat gtctttccgg gttggactca agacgatagt taccggataa
     4081 ggcgcagcgg tcggactgaa cggggggttc gtgcatacag tccagcttgg agcgaactgc
     4141 ctacccggaa ctgagtgtca ggcgtggaat gagacaaacg cggccataac agcggaatga
     4201 caccggtaaa ccgaaaggca ggaacaggag agcgcacgag ggagccgcca gggggaaacg
     4261 cctggtatct ttatagtcct gtcgggtttc gccaccactg atttgagcgt cagatttcgt
     4321 gatgcttgtc aggggggcgg agcctatgga aaaacggctt tgccgcggcc ctctcacttc
     4381 cctgttaagt atcttcctgg catcttccag gaaatctccg ccccgttcgt aagccatttc
     4441 cgctcgccgc agtcgaacga ccgagcgtag cgagtcagtg agcgaggaag cggaatatat
     4501 cctgtatcac atattctgct gacgcaccgg tgcagccttt tttctcctgc cacatgaagc
     4561 acttcactga caccctcatc agtgccaaca tagtaagcca gtatacactc cgctagcgct
     4621 gaggtcccgc agccgaacga ccgagcgcag cggcgagagt agggaactgc caggcatc
//
