# Supplementary material for: Do the Shuffle: Expanding the Synthetic Biology Toolkit for Shufflon-like Recombination Systems
Source: ACS Synth Biol. 2025 Jan 27;14(2):363–72. doi: 10.1021/acssynbio.4c00790 (PMC11852207; doi:10.1021/acssynbio.4c00790)
Supplement: Supplementary file 2 — sb4c00790_si_002.zip [file sb4c00790_si_002.zip › SI-E. hormaechei expression plasmid.gb]

LOCUS       SI-E._hormaechei_expression_plasmid        4663 bp    circul  circular SYN 10-OCT-2024
DEFINITION  [pM279:443589].
ACCESSION   ATUM
KEYWORDS    .
SOURCE      Synthetic
  ORGANISM  .
COMMENT     VNTNAME.
FEATURES             Location/Qualifiers
     source          1..4663
                     /organism="synthetic"
     misc_feature    1..120
                     /product="Term_rpoC"
                     /standard_name="Term_rpoC"
     misc_feature    121..421
                     /product="Term_bla"
                     /standard_name="Term_bla"
     CDS             complement(439..1422)
                     /product="M_PheS 294G_*"
                     /translation="MSHLAELVASAKAAISQASDVAALDNVRVEYLGKKGHLTLQMTT
                     LRELPPEERPAAGAVINEAKEQVQQALNARKAELESAALNARLAAETIDVSLPGRRIE
                     NGGLHPVTRTIDRIESFFGELGFTVATGPEIEDDYHNFDALNIPGHHPARADHDTFWF
                     DTTRLLRTQTSGVQIRTMKAQQPPIRIIAPGRVYRNDYDQTHTPMFHQMEGLIVDTNI
                     SFTNLKGTLHDFLRNFFEEDLQIRFRPSYFPFTEPSAEVDVMGKNGKWLEVLGCGMVH
                     PNVLRNVGIDPEVYSGFGFGMGMERLTMLRYGVTDLRSFFENDLRFLKQFK*"
                     /standard_name="M_PheS 294G_*"
     misc_feature    complement(1424..1435)
                     /product="strong RBS"
     misc_feature    complement(1435..1479)
                     /product="P_trc"
                     /standard_name="P_trc"
     gene            1498..2759
                     /gene="Enterobacter_hormaechei_subsp._xiangfangensis_Rci"
                     /standard_name="Enterobacter_hormaechei_subsp._xiangfangen
                     sis_Rci"
     misc_feature    1498..2759
                     /product="insert:820616"
     misc_feature    2972..3089
                     /product="P_Amp"
                     /standard_name="P_Amp"
     CDS             3100..3759
                     /product="M_Chloramphenicol-r_*"
                     /translation="MEKKITGYTTVDISQWHRKEHFEAFQSVAQCTYNQTVQLDITAF
                     LKTVKKNKHKFYPAFIHILARLMNAHPEFRMAMKDGELVIWDSVHPCYTVFHEQTETF
                     SSLWSEYHDDFRQFLHIYSQDVACYGENLAYFPKGFIENMFFVSANPWVSFTSFDLNV
                     ANMDNFFAPVFTMGKYYTQGDKVLMPLAIQVHHAVCDGFHVGRMLNELQQYCDEWQGG
                     A*"
                     /standard_name="M_Chloramphenicol-r_*"
     misc_feature    3775..4601
                     /product="Ori_p15a"
                     /standard_name="Ori_p15a"
ORIGIN      
        1 ctgggcggtt ctgataacga gtaatcgtta atccgcaaat aacgtaaaaa cccgcttcgg
       61 cgggtttttt tatgggggga gtttagggaa agagcatttg tcagaatatt taagggcgcc
      121 tgtcactttg cttgatatat gagaattatt taaccttata aatgagaaaa aagcaacgca
      181 ctttaaataa gatacgttgc tttttcgatt gatgaacacc tataattaaa ctattcatct
      241 attatttatg attttttgta tatacaatat ttctagtttg ttaaagagaa ttaagaaaat
      301 aaatctcgaa aataataaag ggaaaatcag tttttgatat caaaattata catgtcaacg
      361 ataatacaaa atataataca aactataaga tgttatcagt atttattatg catttagaat
      421 accttttgtg tcgcccttct acttgaattg tttcaggaag cgcagatcgt tttcgaaaaa
      481 gctgcgcaaa tcggtaacgc catagcgcag catagtcagg cgctccatac ccataccaaa
      541 accaaagccg ctgtagacct cagggtcaat gccgacattg cgcaggacat tcgggtgaac
      601 catgccgcaa cccagaactt ccagccactt accattctta cccatgacat caacttccgc
      661 cgacggctcc gtaaacggaa agtagctcgg acggaagcga atctgcagat cctcttcgaa
      721 aaagttacgc aggaaatcat gcagggtgcc tttcagattg gtaaaagaga tgttcgtatc
      781 aacaatcagg ccttccattt gatggaacat cggggtgtgg gtctggtcgt aatcgttgcg
      841 atacacgcga ccaggcgcga taatacgaat cggcggctgc tgggctttca tggtacggat
      901 ctgaacaccg gaagtttggg tacgcagcag acgggtcgta tcgaaccaaa aggtgtcatg
      961 gtcggcacgt gctgggtggt gacccgggat gttcagagcg tcgaagttgt ggtagtcatc
     1021 ctcgatctcc ggacccgtcg ccacggtaaa acccagttcg ccgaagaagc tctcaatgcg
     1081 gtcgatggta cgcgtaaccg gatgcaggcc accgttctcg atacgacgac ccggcaggct
     1141 cacgtcgatc gtttctgcgg ccaaacgcgc gttcagcgca gcgctctcca gctcagcctt
     1201 acgggcattc agcgcctgtt gcacttgctc tttcgcttca ttaatcaccg caccggctgc
     1261 cggacgttct tctggcggca actcacgcaa ggtcgtcatt tgcagggtca ggtggccctt
     1321 tttacccaga tactccacac ggacattatc cagcgctgcc acgtcgcttg cctggctaat
     1381 tgctgctttc gcgctcgcta ccaattccgc caagtgggac atttttttac ctcctatata
     1441 cgagccggat gattaattgt caacagctca tttcagaatg tgtcgccctt cgctgaagac
     1501 gtctccctcg acaattcgcc aatttggtgc aaaacctttc gcggtatggc atgatagcgc
     1561 ccggaagaga gacaattcag ggtggtgaat atggcgaaaa aatacaccct gggtgaagtt
     1621 gttgaacagt acgaaaaaaa cgttaccatc cacaaaaaag gttggcagca ggaacactac
     1681 cgtgcgtcta tcatcaaacg tcacaaaatc gcggcgctgg acatcaaaaa aatcaaatct
     1741 cacgacgttg aaatgtacaa aaaagaacgt atcaacggtg gtctgtctgg taacaccgtt
     1801 cgtatcgaac tgtctttcat ctcttctgtt ttcaaatacg cgatcaacat cctgtctatc
     1861 tgcgacaaaa acccggtttc tcacatccag aaaccgaaag tttctaaagg tcgtgaccgt
     1921 cgtctggcga ccaaagaaga aaaactgatc tctgaatact acatcaaata caacatggaa
     1981 atgtactaca tcttcatcct ggcgctggaa accgcgatgc gtcagtctga aatcctgggt
     2041 ctggaatggg aaaacatcga cttccgtaaa tctgttgcgt tcctgccgga aaccaaaaac
     2101 ggttctgaac gttacgttcc gctgtctaaa aaagcgcgtc tgatcctgtc tgaaatcccg
     2161 cgtgcgttcg aaggtaaaat cttctcttac acctctgact ctttcaaatc tcgttggcgt
     2221 aaagacatca aaaacctggg tatcaaagac ctgcacttcc acgacctgcg tcacgaagcg
     2281 atctctcgtt tcttcgaact gggtaccctg aacgttatgg aagttgcggc gatctctggt
     2341 cacaaatctc tggcgtctct gaaacgttac acccacctga aagcgcacaa actggttaaa
     2401 aaactgaaca cccagaaacg taaagttacc accccggaca tctctttctc ttctttcccg
     2461 gcgaaagtta tggttcactc ttctcacatc gaactgcact tcctggactt cgacgacatc
     2521 aaagtttctg cgcagaccat cgaagacgcg tgccgtgttg cgtcttctaa actgctgcac
     2581 aaactggcgt gctgcttcca ctacggtctg gaacacccgt ctccgacccg tgcgcgtaaa
     2641 gacggtgaag gtgcgcacga aatcatcatg atcaacccgc tggcggtttc tctgtaactc
     2701 gagtagaggc atcaaataaa acgaaaggct cagtcgaaag actgggcctt tcgttttatc
     2761 gtcaaaaggg cgacaccccg taattagccc gggcgaaagg cccagtcttt cgactgagcc
     2821 tttcgtttta tttgatgcct ggcagttccc tactctcgca tggggagtcc ccacactacc
     2881 atcggcgcta cggcgtttca cttctgagtt cggcatgggg tcaggtggga ccaccgcgct
     2941 actgccgcca ggcaaatggt agagacgcgc atcagaattg gttaattggt tgtaacactg
     3001 acccctattt gtttattttt ctaaatacat tcaaatatgt atccgctcat gagacaataa
     3061 ccctgataaa tgcttcaata atattgaaaa aggaagaata tggagaaaaa aatcactgga
     3121 tataccaccg ttgatatatc ccaatggcat cgtaaagaac attttgaggc atttcagtca
     3181 gttgctcaat gtacctataa ccagaccgtt cagctggata ttacggcctt tttaaaaacc
     3241 gtaaagaaaa ataagcacaa gttttatccg gcctttattc acattcttgc ccgcctgatg
     3301 aatgctcatc cagaattccg tatggcaatg aaagacggtg agctggtgat atgggatagt
     3361 gttcacccat gttacaccgt tttccatgag caaactgaaa cgttttcatc gctctggagt
     3421 gaataccacg acgatttccg gcagtttcta cacatatatt cgcaagatgt ggcgtgttac
     3481 ggtgaaaacc tggcctattt ccctaaagga tttattgaga atatgttttt cgtgtcagcc
     3541 aatccctggg tgagtttcac cagttttgat ttaaacgtgg ccaatatgga caacttcttc
     3601 gcccccgttt tcaccatggg caaatattat acgcaaggcg acaaggtgct gatgccgctg
     3661 gcgattcagg ttcatcatgc cgtttgtgat ggcttccatg tcggcagaat gcttaatgaa
     3721 ttacaacagt actgcgatga gtggcagggc ggggcgtaac gtctcgcaca aagcttaata
     3781 agatgatctt cttgagatcg ttttggtctg cgcgtaatct cttgctctga aaacgaaaaa
     3841 accgccttgc agggcggttt ttcgaaggtt ctctgagcta ccaactcttt gaaccgaggt
     3901 aactggcttg gaggagcgca gtcaccaaaa cttgtccttt cagtttagcc ttaaccggcg
     3961 catgacttca agactaactc ctctaaatca attaccagtg gctgctgcca gtggtgcttt
     4021 tgcatgtctt tccgggttgg actcaagacg atagttaccg gataaggcgc agcggtcgga
     4081 ctgaacgggg ggttcgtgca tacagtccag cttggagcga actgcctacc cggaactgag
     4141 tgtcaggcgt ggaatgagac aaacgcggcc ataacagcgg aatgacaccg gtaaaccgaa
     4201 aggcaggaac aggagagcgc acgagggagc cgccaggggg aaacgcctgg tatctttata
     4261 gtcctgtcgg gtttcgccac cactgatttg agcgtcagat ttcgtgatgc ttgtcagggg
     4321 ggcggagcct atggaaaaac ggctttgccg cggccctctc acttccctgt taagtatctt
     4381 cctggcatct tccaggaaat ctccgccccg ttcgtaagcc atttccgctc gccgcagtcg
     4441 aacgaccgag cgtagcgagt cagtgagcga ggaagcggaa tatatcctgt atcacatatt
     4501 ctgctgacgc accggtgcag ccttttttct cctgccacat gaagcacttc actgacaccc
     4561 tcatcagtgc caacatagta agccagtata cactccgcta gcgctgaggt cccgcagccg
     4621 aacgaccgag cgcagcggcg agagtaggga actgccaggc atc
//
