# Supplementary material for: Do the Shuffle: Expanding the Synthetic Biology Toolkit for Shufflon-like Recombination Systems
Source: ACS Synth Biol. 2025 Jan 27;14(2):363–72. doi: 10.1021/acssynbio.4c00790 (PMC11852207; doi:10.1021/acssynbio.4c00790)
Supplement: Supplementary file 2 — sb4c00790_si_002.zip [file sb4c00790_si_002.zip › SI-H. paralvei expression plasmid.gb]

LOCUS       SI-H._paralvei_expression_plasmid        4069 bp    circul  circular     10-OCT-2024
DEFINITION  Rci ortholog from Hafnia_paralvei.
ACCESSION   ATUM
KEYWORDS    .
SOURCE      Synthetic
  ORGANISM  .
FEATURES             Location/Qualifiers
     misc_feature    complement(1..660)
                     /product="M_Chloramphenicol-r_*"
                     /note="Geneious type: marker"
                     /standard_name="M_Chloramphenicol-r_*"
     misc_feature    10..25
                     /note="Geneious type: primer"
                     /standard_name="pTeSp-2"
     misc_feature    469..492
                     /note="Geneious type: primer"
                     /standard_name="P100_cat_F"
     misc_feature    complement(671..788)
                     /product="P_Amp"
                     /note="Geneious type: promoter"
                     /standard_name="P_Amp"
     regulatory      complement(702..730)
                     /note="Geneious type: promoter"
                     /standard_name="amp prom"
     misc_feature    complement(848..867)
                     /note="Geneious type: primer"
                     /standard_name="pTI2-1-2"
     misc_feature    986..1003
                     /note="Geneious type: primer"
                     /standard_name="P169_OrthoRci_F"
     regulatory      1022..1059
                     /note="Geneious type: promoter"
                     /standard_name="PlacIq"
     gene            1088..2203
                     /standard_name="HpRci"
     regulatory      2222..2265
                     /note="Geneious type: terminator"
                     /standard_name="rrnB_T1 term"
     misc_feature    complement(2242..2265)
                     /note="Geneious type: primer"
                     /standard_name="P170_T1term_R"
     misc_feature    2266..2276
                     /product="Electra_M_right"
                     /standard_name="Electra_M_right"
     misc_feature    2294..2341
                     /product="P_T5"
                     /standard_name="P_T5"
     misc_feature    2341..2352
                     /product="strong RBS"
                     /note="Geneious type: RBS"
     misc_feature    2353..2727
                     /product="M_rpsL_K12_*"
                     /note="Geneious type: gene"
                     /standard_name="M_rpsL_K12_*"
     misc_feature    complement(2745..3045)
                     /product="Term_bla"
                     /note="Geneious type: terminator"
                     /standard_name="Term_bla"
     misc_feature    complement(3046..3165)
                     /product="Term_rpoC"
                     /note="Geneious type: terminator"
                     /standard_name="Term_rpoC"
     misc_feature    complement(3228..4054)
                     /product="Ori_p15a"
                     /note="Geneious type: rep_origin"
                     /standard_name="Ori_p15a"
     misc_feature    complement(3775..3797)
                     /note="Geneious type: primer"
                     /standard_name="P94_Ori_Seq"
     misc_feature    3775..3797
                     /note="Geneious type: primer"
                     /standard_name="P93_Ori_Seq"
ORIGIN      
        1 ttacgccccg ccctgccact catcgcagta ctgttgtaat tcattaagca ttctgccgac
       61 atggaagcca tcacaaacgg catgatgaac ctgaatcgcc agcggcatca gcaccttgtc
      121 gccttgcgta taatatttgc ccatggtgaa aacgggggcg aagaagttgt ccatattggc
      181 cacgtttaaa tcaaaactgg tgaaactcac ccagggattg gctgacacga aaaacatatt
      241 ctcaataaat cctttaggga aataggccag gttttcaccg taacacgcca catcttgcga
      301 atatatgtgt agaaactgcc ggaaatcgtc gtggtattca ctccagagcg atgaaaacgt
      361 ttcagtttgc tcatggaaaa cggtgtaaca tgggtgaaca ctatcccata tcaccagctc
      421 accgtctttc attgccatac ggaattctgg atgagcattc atcaggcggg caagaatgtg
      481 aataaaggcc ggataaaact tgtgcttatt tttctttacg gtttttaaaa aggccgtaat
      541 atccagctga acggtctggt tataggtaca ttgagcaact gactgaaatg cctcaaaatg
      601 ttctttacga tgccattggg atatatcaac ggtggtatat ccagtgattt ttttctccat
      661 attcttcctt tttcaatatt attgaagcat ttatcagggt tattgtctca tgagcggata
      721 catatttgaa tgtatttaga aaaataaaca aataggggtc agtgttacaa ccaattaacc
      781 aattctgatg cgcgtctcta ccatttgcct ggcggcagta gcgcggtggt cccacctgac
      841 cccatgccga actcagaagt gaaacgccgt agcgccgatg gtagtgtggg gactccccat
      901 gcgagagtag ggaactgcca ggcatcaaat aaaacgaaag gctcagtcga aagactgggc
      961 ctttcgcccg ggctaattac ggggtgtcgc ccttcgctga agctcttcta attcgccaat
     1021 ttggtgcaaa acctttcgcg gtatggcatg atagcgcccg gaagagagac aattcagggt
     1081 ggtgaatatg gctagaaata agacaatcac acttggaaag gctttagaca aatatgttga
     1141 ggttgtctcc atagaaaaaa aaggatggat gcaagaatta tataggtcca gcgtaataaa
     1201 aaaatatgaa atatctaata aatttatgca cgaaatatcg tcggtagata ttgctgaata
     1261 tagagatgaa agattaaata ctgtaaatat aaaaacaaat aaactaatat ctggaaatac
     1321 ggtcagatta gaactagcga tgttatcggc actttttaaa gtggctgaag ttgagtgggg
     1381 cgtatgcaag ttaaatcccg ttactgtagt gcggaagccg aaagtaagta aaggtcgtga
     1441 cagacgactc aaaagttatg aagagaggaa aatagcgaag tttctaaaag aagagagcca
     1501 tgaagtttat acaatttttt acttggctat agagactgcg atgagacaag gcgaaatcct
     1561 tggcctagca tgggagaata tcaatcttca aattggcgta gcacacttac ccgaaacaaa
     1621 aaatgggact tggagggatg ttccgttatc taaaaaagca agggaattac tacaaaacat
     1681 gagcccgcag gtctgtggaa acgtgttcaa gtatacgtct aacggtttta aatcaaaatg
     1741 gcgaaaatcg ataaaacacc taaaaatcga ggaccttcac ttccacgacc tgcgtcatga
     1801 agccataagc cgtctttttg aattaggtac attgaatatg atggaggtag ctgcaatttc
     1861 aggccacaaa tctttgaata tgcttaagag atatactcat ttgagagcat atcagttggt
     1921 aaagaaaata gattcaaaga aaaaaacagt taataaaatc gcatcatact ttgtaccata
     1981 tccagcaaca ggacgaattg agcaatcggg ataccatata caattcttgg attttgaaga
     2041 gtttgaaatt ttcggagaaa ataaggatca ggctgtctca aatgcttctt tagcattgtt
     2101 aaagcgtcta gcaattgctg ctcagtcggg tagtaaagtt cctatgcctg gagatatcat
     2161 taaatctaat gatgaacttc tactgataaa tccactcatg tgactcgagt agaggcatca
     2221 aataaaacga aaggctcagt cgaaagactg ggcctttcgt tttatggtag aagagccgtc
     2281 aaaagggcga cacaaatcat gaaaaattta tttgctttgt gagcggataa caattataat
     2341 aggaggtaaa aaatggcaac ggtgaatcaa ttggtccgca agcctcgtgc acgcaaagtc
     2401 gctaagtcta atgttccggc actggaagcg tgcccgcaga agcgtggtgt ttgcacgcgc
     2461 gtttacacca cgaccccgaa gaagccgaat agcgccctgc gcaaggtgtg tcgcgtccgc
     2521 ctgaccaacg gcttcgaggt taccagctat attggcggcg aaggccacaa cttgcaggag
     2581 cacagcgtta ttctgatccg tggtggccgt gtgaaggatc tgccaggcgt ccgttatcat
     2641 actgtgcgcg gtgccctgga ctgtagcggt gtgaaggatc gtaaacaagc gcgttcgaaa
     2701 tacggtgtaa aacgcccgaa agcgtaaaag ggcgacacaa aaggtattct aaatgcataa
     2761 taaatactga taacatctta tagtttgtat tatattttgt attatcgttg acatgtataa
     2821 ttttgatatc aaaaactgat tttcccttta ttattttcga gatttatttt cttaattctc
     2881 tttaacaaac tagaaatatt gtatatacaa aaaatcataa ataatagatg aatagtttaa
     2941 ttataggtgt tcatcaatcg aaaaagcaac gtatcttatt taaagtgcgt tgcttttttc
     3001 tcatttataa ggttaaataa ttctcatata tcaagcaaag tgacaggcgc ccttaaatat
     3061 tctgacaaat gctctttccc taaactcccc ccataaaaaa acccgccgaa gcgggttttt
     3121 acgttatttg cggattaacg attactcgtt atcagaaccg cccaggatgc ctggcagttc
     3181 cctactctcg ccgctgcgct cggtcgttcg gctgcgggac ctcagcgcta gcggagtgta
     3241 tactggctta ctatgttggc actgatgagg gtgtcagtga agtgcttcat gtggcaggag
     3301 aaaaaaggct gcaccggtgc gtcagcagaa tatgtgatac aggatatatt ccgcttcctc
     3361 gctcactgac tcgctacgct cggtcgttcg actgcggcga gcggaaatgg cttacgaacg
     3421 gggcggagat ttcctggaag atgccaggaa gatacttaac agggaagtga gagggccgcg
     3481 gcaaagccgt ttttccatag gctccgcccc cctgacaagc atcacgaaat ctgacgctca
     3541 aatcagtggt ggcgaaaccc gacaggacta taaagatacc aggcgtttcc ccctggcggc
     3601 tccctcgtgc gctctcctgt tcctgccttt cggtttaccg gtgtcattcc gctgttatgg
     3661 ccgcgtttgt ctcattccac gcctgacact cagttccggg taggcagttc gctccaagct
     3721 ggactgtatg cacgaacccc ccgttcagtc cgaccgctgc gccttatccg gtaactatcg
     3781 tcttgagtcc aacccggaaa gacatgcaaa agcaccactg gcagcagcca ctggtaattg
     3841 atttagagga gttagtcttg aagtcatgcg ccggttaagg ctaaactgaa aggacaagtt
     3901 ttggtgactg cgctcctcca agccagttac ctcggttcaa agagttggta gctcagagaa
     3961 ccttcgaaaa accgccctgc aaggcggttt tttcgttttc agagcaagag attacgcgca
     4021 gaccaaaacg atctcaagaa gatcatctta ttaagctttg tgcgagacg
//
