# Supplementary material for: Do the Shuffle: Expanding the Synthetic Biology Toolkit for Shufflon-like Recombination Systems
Source: ACS Synth Biol. 2025 Jan 27;14(2):363–72. doi: 10.1021/acssynbio.4c00790 (PMC11852207; doi:10.1021/acssynbio.4c00790)
Supplement: Supplementary file 2 — sb4c00790_si_002.zip [file sb4c00790_si_002.zip › SI-K. radicincitans expression plasmid.gb]

LOCUS       SI-K._radicincitans_expression_plasmid        5844 bp    DNA     circular UNA 10-OCT-2024
DEFINITION  Generated by Gibson/Homology Cloning (ATUM backbone, AraC-pBAD
            fragment, Rci CDS and upstream seq).
ACCESSION   urn.local...ab-ib5ej5g
VERSION     urn.local...ab-ib5ej5g
KEYWORDS    .
SOURCE      
  ORGANISM  .
FEATURES             Location/Qualifiers
     source          join(<3457..5844,1..>998)
                     /organism="synthetic"
     CDS             complement(1..660)
                     /product="M_Chloramphenicol-r_*"
                     /translation="MEKKITGYTTVDISQWHRKEHFEAFQSVAQCTYNQTVQLDITAF
                     LKTVKKNKHKFYPAFIHILARLMNAHPEFRMAMKDGELVIWDSVHPCYTVFHEQTETF
                     SSLWSEYHDDFRQFLHIYSQDVACYGENLAYFPKGFIENMFFVSANPWVSFTSFDLNV
                     ANMDNFFAPVFTMGKYYTQGDKVLMPLAIQVHHAVCDGFHVGRMLNELQQYCDEWQGG
                     A*"
                     /standard_name="M_Chloramphenicol-r_*"
     misc_feature    complement(671..788)
                     /product="P_Amp"
                     /standard_name="P_Amp"
     misc_feature    989..>998
                     /note="Geneious type: ligation"
                     /standard_name="Ligation"
     misc_feature    989..>998
                     /note="Geneious type: Concatenated sequence"
                     /standard_name="AraC-pBAD fragment (concatenated sequence
                     2)"
     misc_feature    994^995
                     /note="Geneious type: Editing History Deletion"
                     /standard_name="CGCTGAA"
     gene            join(3457,995..>998)
                     /gene="pLacIq_Rci8 ORF_rrnBT1"
                     /standard_name="pLacIq_Rci8 ORF_rrnBT1"
     misc_feature    join(3457,995..>998)
                     /product="insert:884845"
                     /standard_name="insert:884845"
     misc_feature    995..>998
                     /note="Derived using Geneious Prime 2023.0.1 'Transfer
                     Annotations' based on nucleotide similarity"
                     /standard_name="AatII"
     regulatory      complement(999..1045)
                     /note="Geneious type: terminator"
                     /note="pLannotate"
                     /standard_name="rrnB T1 terminator"
     misc_feature    999..3456
                     /note="Geneious type: Editing History Replacement"
                     /standard_name="TTTATGACAACTTGACGGCTACATCATTCACTTTTTCTTCAC
                     AACCGGCACGGAACTCGCTCGGGCTGGCCCCGGTGCATTTTTTAAATACCCGCGAGAA
                     ATAGAGTTGATCGTCAAAACCAACATTGCGACCGACGGTGGCGATAGGCATCCGGGTG
                     GTGCTCAAAAGCAGCTTCGCCTGGCTGATACGTTGGTCCTCGCGCCAGCTTAAGACGC
                     TAATCCCTAACTGCTGGCGGAAAAGATGTGACAGACGCGACGGCGACAAGCAAACATG
                     CTGTGCGACGCTGGCGATATCAAAATTGCTGTCTGCCAGGTGATCGCTGATGTACTGA
                     CAAGCCTCGCGTACCCGATTATCCATCGGTGGATGGAGCGACTCGTTAATCGCTTCCA
                     TGCGCCGCAGTAACAATTGCTCAAGCAGATTTATCGCCAGCAGCTCCGAATAGCGCCC
                     TTCCCCTTGCCCGGCGTTAATGATTTGCCCAAACAGGTCGCTGAAATGCGGCTGGTGC
                     GCTTCATCCGGGCGAAAGAACCCCGTATTGGCAAATATTGACGGCCAGTTAAGCCATT
                     CATGCCAGTAGGCGCGCGGACGAAAGTAAACCCACTGGTGATACCATTCGCGAGCCTC
                     CGGATGACGACCGTAGTGATGAATCTCTCCTGGCGGGAACAGCAAAATATCACCCGGT
                     CGGCAAACAAATTCTCGTCCCTGATTTTTCACCACCCCCTGACCGCGAATGGTGAGAT
                     TGAGAATATAACCTTTCATTCCCAGCGGTCGGTCGATAAAAAAATCGAGATAACCGTT
                     GGCCTCAATCGGCGTTAAACCCGCCACCAGATGGGCATTAAACGAGTATCCCGGCAGC
                     AGGGGATCATTTTGCGCTTCAGCCATACTTTTCATACTCCCGCCATTCAGAGGAAGAA
                     ACCAATTGTCCATATTGCATCAGACATTGCCGTCACTGCGTCTTTTACTGGCTCTTCT
                     CGCTAACCAAACCGGTAACCCCGCTTATTAAAAGCATTCTGTAACAAAGCGGGACCAA
                     AGCCATGACAAAAACGCGTAACAAAAGTGTCTATAATCACGGCAGAAAAGTCCACATT
                     GATTATTTGCACGGCGTCACACTTTGCTATGCCATAGCATTTTTATCCATAAGATTAG
                     CGGTTCCTACCTGACGCTTTTTATCGCAACTCTCTACTGTTTCTCCATACCGGAAGAG
                     AGTCAATTCAGGGTGGTGAATATGCCGTCTCCACGCATCCGTAAAATGTCCCTGTCAC
                     GCGCACTGGATAAGTACCTGAAAACAGTTTCTGTTCACAAGAAAGGGCATCAACAGGA
                     GTTTTACCGGAGCAATGTTATCAAGCGATATCCCATTGCTCTTCGGAATATGGACGAA
                     ATAACAACCGTTGATATTGCTACATACAGAGACGTTCGTTTAGCAGAAATAAACCCCC
                     GAACGGGTAAAGCCATTACAGGTAATACTGTACGTCTTGAACTCGCCCTTCTGTCATC
                     TCTGTTCAATATTGCTCGTGTTGAATGGGGAACCTGTCGTACTAACCCGGTTGAACTG
                     GTTCGCAAGCCGAAAGTATCCTCCGGACGAGATCGCCGGCTAACGTCTTCAGAAGAAC
                     GTCGCCTTTCTCGCTATTTCCGCGAAAAAAATCTGATGTTGTATGTCATTTTCCATCT
                     TGCCCTTGAAACAGCCATGCGGCAGGGCGAAATACTGGCCTTACGTTGGGAGCACATT
                     GATTTGCGCCACGGTGTGGCTCATTTACCTGAAACCAAAAACGGTCACTCACGGGATG
                     TTCCTCTGTCCAGACGTGCCCGTAACTTTCTTCAAATGATGCCCGTTAATCTCCACGG
                     CAATGTTTTTGATTACACCGCATCCGGCTTTAAAAATGCCTGGAGAATAGCCACACAA
                     CGACTTCGCATCGAGGACCTGCATTTTCACGATCTACGGCATGAAGCAATAAGCCGCT
                     TCTTCGAACTGGGTAGCCTGAATGTAATGGAGATTGCTGCAATATCAGGACATCGTTC
                     CATGAATATGCTGAAACGGTATACTCATCTTCGTGCATGGCAACTGGTCAGTAAGCTT
                     GATGCCCGCCGGCGGCAGACACAAAAAGTGGCAGCATGGTTTGTGCCGTATCCTGCCC
                     ATATCACGACTATCGATGAAGAAAATGGGCAGAAAGCGCATCGTATTGAGATCGGTGA
                     TTTTGATAACCTTCACGTCACTGCCACAACAAAAGAGGAAGCAGTTCACCGCGCCAGT
                     GAGGTTTTGTTGCGTACACTGGCCATTGCAGCACAGAAAGGCGAACGTGTCCCATCTC
                     CCGGAGCGTTACCTGTTAACGACCCTGACTACATTATGATTTGCCCTCTGAACCCGGG
                     CAGCACACCGCTGTAA"
     CDS             complement(1056..2216)
                     /standard_name="Kosakonia radicincitans CDS"
     misc_feature    complement(<1056..>2216)
                     /note="Geneious type: Concatenated sequence"
                     /standard_name="Kosakonia radicincitans CDS and upstream
                     seq (concatenated sequence 3)"
     primer_bind     1056..1076
                     /standard_name="Kosakonia radicincitans CDS and upstream
                     seq (1189 R) - ATUM backbone"
     misc_feature    1798
                     /note="Derived using Geneious Prime 2023.0.1 'Transfer
                     Annotations' based on nucleotide similarity"
                     /standard_name="InsA"
     misc_feature    complement(<2217..2253)
                     /note="Geneious type: Concatenated sequence"
                     /standard_name="Rci CDS and upstream seq (concatenated
                     sequence 3)"
     misc_feature    complement(<2217..>2244)
                     /note="Geneious type: primer"
                     /standard_name="P89_PlacIQ_F"
     misc_feature    2235
                     /note="Geneious type: Mutation"
                     /standard_name="T-19A"
     misc_feature    2236..2253
                     /note="Geneious type: ligation"
                     /standard_name="Ligation"
     misc_feature    complement(2236..>3438)
                     /note="Geneious type: Concatenated sequence"
                     /standard_name="AraC-pBAD fragment (concatenated sequence
                     2)"
     regulatory      2244
                     /note="Geneious type: misc_signal"
                     /standard_name="+1"
     misc_feature    complement(2245..2285)
                     /note="label: PBAD"
                     /standard_name="PBAD"
     misc_feature    2560..3438
                     /note="label: araC"
                     /standard_name="araC"
     primer_bind     complement(3417..3438)
                     /standard_name="AraC-pBAD fragment (1 F) - ATUM backbone"
     misc_feature    3457
                     /note="Geneious type: ligation"
                     /standard_name="Ligation"
     misc_feature    3457..>998
                     /note="Geneious type: Concatenated sequence"
                     /standard_name="ATUM backbone (concatenated sequence 1)"
     misc_feature    3457
                     /note="Geneious type: Concatenated sequence"
                     /standard_name="Rci CDS and upstream seq (concatenated
                     sequence 3)"
     misc_feature    complement(3457)
                     /note="Geneious type: primer"
                     /note="Derived using Geneious Prime 2023.0.1 'Transfer
                     Annotations' based on nucleotide similarity"
                     /standard_name="P80_BactRci_R"
     misc_feature    3457^3458
                     /note="Geneious type: Editing History Deletion"
                     /standard_name="TAGAGGCATCAAATAAAACGAAAGGCTCAGTCGAAAGACTGG
                     GCCTTTCGTTTTATCCTAGGCGTCAAAAGGGCG"
     misc_feature    3462..3506
                     /product="P_trc"
                     /standard_name="P_trc"
     misc_feature    3506..3517
                     /product="strong RBS"
                     /standard_name="strong RBS"
     CDS             3519..4502
                     /product="M_PheS 294G_*"
                     /translation="MSHLAELVASAKAAISQASDVAALDNVRVEYLGKKGHLTLQMTT
                     LRELPPEERPAAGAVINEAKEQVQQALNARKAELESAALNARLAAETIDVSLPGRRIE
                     NGGLHPVTRTIDRIESFFGELGFTVATGPEIEDDYHNFDALNIPGHHPARADHDTFWF
                     DTTRLLRTQTSGVQIRTMKAQQPPIRIIAPGRVYRNDYDQTHTPMFHQMEGLIVDTNI
                     SFTNLKGTLHDFLRNFFEEDLQIRFRPSYFPFTEPSAEVDVMGKNGKWLEVLGCGMVH
                     PNVLRNVGIDPEVYSGFGFGMGMERLTMLRYGVTDLRSFFENDLRFLKQFK*"
                     /standard_name="M_PheS 294G_*"
     misc_feature    complement(4520..4820)
                     /product="Term_bla"
                     /standard_name="Term_bla"
     misc_feature    complement(4821..4940)
                     /product="Term_rpoC"
                     /standard_name="Term_rpoC"
     misc_feature    complement(5003..5829)
                     /product="Ori_p15a"
                     /standard_name="Ori_p15a"
ORIGIN      
        1 ttacgccccg ccctgccact catcgcagta ctgttgtaat tcattaagca ttctgccgac
       61 atggaagcca tcacaaacgg catgatgaac ctgaatcgcc agcggcatca gcaccttgtc
      121 gccttgcgta taatatttgc ccatggtgaa aacgggggcg aagaagttgt ccatattggc
      181 cacgtttaaa tcaaaactgg tgaaactcac ccagggattg gctgacacga aaaacatatt
      241 ctcaataaat cctttaggga aataggccag gttttcaccg taacacgcca catcttgcga
      301 atatatgtgt agaaactgcc ggaaatcgtc gtggtattca ctccagagcg atgaaaacgt
      361 ttcagtttgc tcatggaaaa cggtgtaaca tgggtgaaca ctatcccata tcaccagctc
      421 accgtctttc attgccatac ggaattctgg atgagcattc atcaggcggg caagaatgtg
      481 aataaaggcc ggataaaact tgtgcttatt tttctttacg gtttttaaaa aggccgtaat
      541 atccagctga acggtctggt tataggtaca ttgagcaact gactgaaatg cctcaaaatg
      601 ttctttacga tgccattggg atatatcaac ggtggtatat ccagtgattt ttttctccat
      661 attcttcctt tttcaatatt attgaagcat ttatcagggt tattgtctca tgagcggata
      721 catatttgaa tgtatttaga aaaataaaca aataggggtc agtgttacaa ccaattaacc
      781 aattctgatg cgcgtctcta ccatttgcct ggcggcagta gcgcggtggt cccacctgac
      841 cccatgccga actcagaagt gaaacgccgt agcgccgatg gtagtgtggg gactccccat
      901 gcgagagtag ggaactgcca ggcatcaaat aaaacgaaag gctcagtcga aagactgggc
      961 ctttcgcccg ggctaattac ggggtgtcgc ccttgacgat aaaacgaaag gcccagtctt
     1021 tcgactgagc ctttcgtttt atttgatgcc tctacttagg taccgttgtc ggtacccgcc
     1081 gcttcaccac ctttgtggaa cgggttgatc agaacacggt gcgcttcacg aacaccgatt
     1141 tcacccggcg gcggcagacg tttacccgca cgcgccgcca gcgcctggat acgcagcagg
     1201 tgagacgccg cgttcgccag cgcttcgtca cggttaaccg cggtgatcgc ggtgtgttcc
     1261 aggtcagaga actgaacacg gaacagacca ccagattcag aaacttccgc cgggtacgga
     1321 acgaacaggg tcgccagttt ctgcgcctga cgacgacgcg cgtccagttt agaaaccagc
     1381 tgagacgcac gcaggtgggt gtaacgtttc agcatgttca tagatttgtg accagagatc
     1441 gccgcaactt ccataacgtt cagggtaccc agttcgaaca gacgagaaac cgcttcgtga
     1501 cgcaggtcgt ggaagtgcag gtcgtggatt tccagttccg ccagcagaac acgccacgca
     1561 gatttgaaac cgttagaggt gtagtcgaaa accggaccgg taaccggacc cgcgaattct
     1621 ttcagaacct gacgcgcttt ccaagacagc ggaacgtcac gcgcggtacc gtttttggtc
     1681 agcggcaggt gcgcgatacc caggtgcagg tcaacgtatt cccaacgcag agacaggatt
     1741 tcaccctgac gcatcgcggt ttccagcgcc aggtggaaga tcgccagcag ctgcgggttt
     1801 ttctgacgca gcgcacgcgc gatacgacgt tcttcggtag aggtcagacg acgggtacga
     1861 cccggagacg ccgccggttt acgaacgtgt tcaaccgggt tgtgagagca ggtaccccat
     1921 tcgatacgcg ccaggttgta cagcgcagac agcagcgcca gttccagacg aacggtgttc
     1981 ggagaaacgg tacgaccggt acggtcagaa acggtgttca gacgcatgtc acggtagtcc
     2041 gcgatgtcaa cagaggtgat ttcgtccatg catttcagag acagcgcaga acgtttgata
     2101 acgttgatac ggtagaattc ctgcaggtga ccacgtttgt gaacagaaac cgcagagaag
     2161 tatttgtcca gcgctttcgc cagcggcatt tttttgatac ggttacgaac cgccatattc
     2221 accaccctga attgtctctc ttccggtatg gagaaacagt agagagttgc gataaaaagc
     2281 gtcaggtagg aaccgctaat cttatggata aaaatgctat ggcatagcaa agtgtgacgc
     2341 cgtgcaaata atcaatgtgg acttttctgc cgtgattata gacacttttg ttacgcgttt
     2401 ttgtcatggc tttggtcccg ctttgttaca gaatgctttt aataagcggg gttaccggtt
     2461 tggttagcga gaagagccag taaaagacgc agtgacggca atgtctgatg caatatggac
     2521 aattggtttc ttcctctgaa tggcgggagt atgaaaagta tggctgaagc gcaaaatgat
     2581 cccctgctgc cgggatactc gtttaatgcc catctggtgg cgggtttaac gccgattgag
     2641 gccaacggtt atctcgattt ttttatcgac cgaccgctgg gaatgaaagg ttatattctc
     2701 aatctcacca ttcgcggtca gggggtggtg aaaaatcagg gacgagaatt tgtttgccga
     2761 ccgggtgata ttttgctgtt cccgccagga gagattcatc actacggtcg tcatccggag
     2821 gctcgcgaat ggtatcacca gtgggtttac tttcgtccgc gcgcctactg gcatgaatgg
     2881 cttaactggc cgtcaatatt tgccaatacg gggttctttc gcccggatga agcgcaccag
     2941 ccgcatttca gcgacctgtt tgggcaaatc attaacgccg ggcaagggga agggcgctat
     3001 tcggagctgc tggcgataaa tctgcttgag caattgttac tgcggcgcat ggaagcgatt
     3061 aacgagtcgc tccatccacc gatggataat cgggtacgcg aggcttgtca gtacatcagc
     3121 gatcacctgg cagacagcaa ttttgatatc gccagcgtcg cacagcatgt ttgcttgtcg
     3181 ccgtcgcgtc tgtcacatct tttccgccag cagttaggga ttagcgtctt aagctggcgc
     3241 gaggaccaac gtatcagcca ggcgaagctg cttttgagca ccacccggat gcctatcgcc
     3301 accgtcggtc gcaatgttgg ttttgacgat caactctatt tctcgcgggt atttaaaaaa
     3361 tgcaccgggg ccagcccgag cgagttccgt gccggttgtg aagaaaaagt gaatgatgta
     3421 gccgtcaagt tgtcataaac gtcttcagcg aagggcgaca cattctgaaa tgagctgttg
     3481 acaattaatc atccggctcg tatataggag gtaaaaaaat gtcccacttg gcggaattgg
     3541 tagcgagcgc gaaagcagca attagccagg caagcgacgt ggcagcgctg gataatgtcc
     3601 gtgtggagta tctgggtaaa aagggccacc tgaccctgca aatgacgacc ttgcgtgagt
     3661 tgccgccaga agaacgtccg gcagccggtg cggtgattaa tgaagcgaaa gagcaagtgc
     3721 aacaggcgct gaatgcccgt aaggctgagc tggagagcgc tgcgctgaac gcgcgtttgg
     3781 ccgcagaaac gatcgacgtg agcctgccgg gtcgtcgtat cgagaacggt ggcctgcatc
     3841 cggttacgcg taccatcgac cgcattgaga gcttcttcgg cgaactgggt tttaccgtgg
     3901 cgacgggtcc ggagatcgag gatgactacc acaacttcga cgctctgaac atcccgggtc
     3961 accacccagc acgtgccgac catgacacct tttggttcga tacgacccgt ctgctgcgta
     4021 cccaaacttc cggtgttcag atccgtacca tgaaagccca gcagccgccg attcgtatta
     4081 tcgcgcctgg tcgcgtgtat cgcaacgatt acgaccagac ccacaccccg atgttccatc
     4141 aaatggaagg cctgattgtt gatacgaaca tctcttttac caatctgaaa ggcaccctgc
     4201 atgatttcct gcgtaacttt ttcgaagagg atctgcagat tcgcttccgt ccgagctact
     4261 ttccgtttac ggagccgtcg gcggaagttg atgtcatggg taagaatggt aagtggctgg
     4321 aagttctggg ttgcggcatg gttcacccga atgtcctgcg caatgtcggc attgaccctg
     4381 aggtctacag cggctttggt tttggtatgg gtatggagcg cctgactatg ctgcgctatg
     4441 gcgttaccga tttgcgcagc tttttcgaaa acgatctgcg cttcctgaaa caattcaagt
     4501 agaagggcga cacaaaaggt attctaaatg cataataaat actgataaca tcttatagtt
     4561 tgtattatat tttgtattat cgttgacatg tataattttg atatcaaaaa ctgattttcc
     4621 ctttattatt ttcgagattt attttcttaa ttctctttaa caaactagaa atattgtata
     4681 tacaaaaaat cataaataat agatgaatag tttaattata ggtgttcatc aatcgaaaaa
     4741 gcaacgtatc ttatttaaag tgcgttgctt ttttctcatt tataaggtta aataattctc
     4801 atatatcaag caaagtgaca ggcgccctta aatattctga caaatgctct ttccctaaac
     4861 tccccccata aaaaaacccg ccgaagcggg tttttacgtt atttgcggat taacgattac
     4921 tcgttatcag aaccgcccag gatgcctggc agttccctac tctcgccgct gcgctcggtc
     4981 gttcggctgc gggacctcag cgctagcgga gtgtatactg gcttactatg ttggcactga
     5041 tgagggtgtc agtgaagtgc ttcatgtggc aggagaaaaa aggctgcacc ggtgcgtcag
     5101 cagaatatgt gatacaggat atattccgct tcctcgctca ctgactcgct acgctcggtc
     5161 gttcgactgc ggcgagcgga aatggcttac gaacggggcg gagatttcct ggaagatgcc
     5221 aggaagatac ttaacaggga agtgagaggg ccgcggcaaa gccgtttttc cataggctcc
     5281 gcccccctga caagcatcac gaaatctgac gctcaaatca gtggtggcga aacccgacag
     5341 gactataaag ataccaggcg tttccccctg gcggctccct cgtgcgctct cctgttcctg
     5401 cctttcggtt taccggtgtc attccgctgt tatggccgcg tttgtctcat tccacgcctg
     5461 acactcagtt ccgggtaggc agttcgctcc aagctggact gtatgcacga accccccgtt
     5521 cagtccgacc gctgcgcctt atccggtaac tatcgtcttg agtccaaccc ggaaagacat
     5581 gcaaaagcac cactggcagc agccactggt aattgattta gaggagttag tcttgaagtc
     5641 atgcgccggt taaggctaaa ctgaaaggac aagttttggt gactgcgctc ctccaagcca
     5701 gttacctcgg ttcaaagagt tggtagctca gagaaccttc gaaaaaccgc cctgcaaggc
     5761 ggttttttcg ttttcagagc aagagattac gcgcagacca aaacgatctc aagaagatca
     5821 tcttattaag ctttgtgcga gacg
//
