# Supplementary material for: Do the Shuffle: Expanding the Synthetic Biology Toolkit for Shufflon-like Recombination Systems
Source: ACS Synth Biol. 2025 Jan 27;14(2):363–72. doi: 10.1021/acssynbio.4c00790 (PMC11852207; doi:10.1021/acssynbio.4c00790)
Supplement: Supplementary file 2 — sb4c00790_si_002.zip [file sb4c00790_si_002.zip › SI-M. glucosetrophus expression plasmid.gb]

LOCUS       SI-M._glucosetrophus_expression_plasmid        4699 bp    circul  circular SYN 10-OCT-2024
DEFINITION  [pM279:443592].
ACCESSION   ATUM
KEYWORDS    .
SOURCE      Synthetic
  ORGANISM  .
COMMENT     VNTNAME.
FEATURES             Location/Qualifiers
     source          1..4699
                     /organism="synthetic"
     CDS             complement(1..660)
                     /product="M_Chloramphenicol-r_*"
                     /translation="MEKKITGYTTVDISQWHRKEHFEAFQSVAQCTYNQTVQLDITAF
                     LKTVKKNKHKFYPAFIHILARLMNAHPEFRMAMKDGELVIWDSVHPCYTVFHEQTETF
                     SSLWSEYHDDFRQFLHIYSQDVACYGENLAYFPKGFIENMFFVSANPWVSFTSFDLNV
                     ANMDNFFAPVFTMGKYYTQGDKVLMPLAIQVHHAVCDGFHVGRMLNELQQYCDEWQGG
                     A*"
                     /standard_name="M_Chloramphenicol-r_*"
     misc_feature    complement(671..788)
                     /product="P_Amp"
                     /standard_name="P_Amp"
     gene            1002..2299
                     /gene="Methylovorus_glucosetrophus_Rci"
                     /standard_name="Methylovorus_glucosetrophus_Rci"
     misc_feature    1002..2299
                     /product="insert:820613"
     misc_feature    2317..2361
                     /product="P_trc"
                     /standard_name="P_trc"
     misc_feature    2361..2372
                     /product="strong RBS"
     CDS             2374..3357
                     /product="M_PheS 294G_*"
                     /translation="MSHLAELVASAKAAISQASDVAALDNVRVEYLGKKGHLTLQMTT
                     LRELPPEERPAAGAVINEAKEQVQQALNARKAELESAALNARLAAETIDVSLPGRRIE
                     NGGLHPVTRTIDRIESFFGELGFTVATGPEIEDDYHNFDALNIPGHHPARADHDTFWF
                     DTTRLLRTQTSGVQIRTMKAQQPPIRIIAPGRVYRNDYDQTHTPMFHQMEGLIVDTNI
                     SFTNLKGTLHDFLRNFFEEDLQIRFRPSYFPFTEPSAEVDVMGKNGKWLEVLGCGMVH
                     PNVLRNVGIDPEVYSGFGFGMGMERLTMLRYGVTDLRSFFENDLRFLKQFK*"
                     /standard_name="M_PheS 294G_*"
     misc_feature    complement(3375..3675)
                     /product="Term_bla"
                     /standard_name="Term_bla"
     misc_feature    complement(3676..3795)
                     /product="Term_rpoC"
                     /standard_name="Term_rpoC"
     misc_feature    complement(3858..4684)
                     /product="Ori_p15a"
                     /standard_name="Ori_p15a"
ORIGIN      
        1 ttacgccccg ccctgccact catcgcagta ctgttgtaat tcattaagca ttctgccgac
       61 atggaagcca tcacaaacgg catgatgaac ctgaatcgcc agcggcatca gcaccttgtc
      121 gccttgcgta taatatttgc ccatggtgaa aacgggggcg aagaagttgt ccatattggc
      181 cacgtttaaa tcaaaactgg tgaaactcac ccagggattg gctgacacga aaaacatatt
      241 ctcaataaat cctttaggga aataggccag gttttcaccg taacacgcca catcttgcga
      301 atatatgtgt agaaactgcc ggaaatcgtc gtggtattca ctccagagcg atgaaaacgt
      361 ttcagtttgc tcatggaaaa cggtgtaaca tgggtgaaca ctatcccata tcaccagctc
      421 accgtctttc attgccatac ggaattctgg atgagcattc atcaggcggg caagaatgtg
      481 aataaaggcc ggataaaact tgtgcttatt tttctttacg gtttttaaaa aggccgtaat
      541 atccagctga acggtctggt tataggtaca ttgagcaact gactgaaatg cctcaaaatg
      601 ttctttacga tgccattggg atatatcaac ggtggtatat ccagtgattt ttttctccat
      661 attcttcctt tttcaatatt attgaagcat ttatcagggt tattgtctca tgagcggata
      721 catatttgaa tgtatttaga aaaataaaca aataggggtc agtgttacaa ccaattaacc
      781 aattctgatg cgcgtctcta ccatttgcct ggcggcagta gcgcggtggt cccacctgac
      841 cccatgccga actcagaagt gaaacgccgt agcgccgatg gtagtgtggg gactccccat
      901 gcgagagtag ggaactgcca ggcatcaaat aaaacgaaag gctcagtcga aagactgggc
      961 ctttcgcccg ggctaattac ggggtgtcgc ccttcgctga agacgtctcc ctcgacaatt
     1021 cgccaatttg gtgcaaaacc tttcgcggta tggcatgata gcgcccggaa gagagacaat
     1081 tcagggtggt gaatatgcag gacctgctgg ttcgtgaagc gctggttaaa tacaaatctt
     1141 ctgtttctat cctgaaaaaa ggttacgaac aggaaaaatt ccgtatcgaa cagatctgcc
     1201 gttctccgct gggttctctg gttgttcgta acgcgacctc tgttgacatc gcgtctttcc
     1261 gtgacgaccg tctgtctcag gttaaccaga aaaccaaaaa accgatcgcg gcgtctaccg
     1321 ttcgtctgga actgtctctg ctgtcttctt tcttcgacat ctgccgtatc gaatggggtc
     1381 tgtgcgaatc taacccggtt accaacgttc gtaaaccgaa agcgccgccg ggtcgtgacc
     1441 gtcgtctgac cccgcgtgaa gaccgtcaga tcctgcgtta cgcgcactct cactctaacc
     1501 aggaattcta ctctatcgtt atcctggcgc tggaaaccgc gatgcgtcag tctgaaatca
     1561 tcaaactgtg ctgggaacac ctggacctga aatctcgtat cgcgcacctg ccggacacca
     1621 aaaacggttc taaacgtgac gttccgctgt ctgcgaaagc gcgtgacgcg ctgatccgtc
     1681 tgggtgttaa atctaaaggt aacgttttca cctacacctc ttctggtatc aaatctacct
     1741 ggcgtttcat gctgggtaaa ctgggtatcg aagacctgca cttccacgac atgcgtcacg
     1801 aagcgatctc tcgtttcttc gaactgggtt ctctggacat gatggaaatc gcggcgatct
     1861 ctggtcacaa atctctgtct atgctgaaac gttacaccca cctgaaagcg cacaaactgg
     1921 ttcgtaaact ggacggtaac aaacacaaag gtaaacaggt tatcatcgac cacctgatcc
     1981 cgtacccggc gcagatcctg cgtcacgaag accaggttac cctgaaaatc ctggacttcg
     2041 aaggtatcgt tctgaccggt acctcttctt ctgttatcat ccgtgcggcg caggacgttc
     2101 tgctgcgtca cctgatgacc ctgatcaaag aatctaaacg tatcccgccg ccggaccagt
     2161 acctggaact ggttgacgaa tctcagctgg ttatgatcga cccgatgggt ggtggtgaat
     2221 gggttaccca ccactaactc gagtagaggc atcaaataaa acgaaaggct cagtcgaaag
     2281 actgggcctt tcgttttatc gtcaaaaggg cgacacattc tgaaatgagc tgttgacaat
     2341 taatcatccg gctcgtatat aggaggtaaa aaaatgtccc acttggcgga attggtagcg
     2401 agcgcgaaag cagcaattag ccaggcaagc gacgtggcag cgctggataa tgtccgtgtg
     2461 gagtatctgg gtaaaaaggg ccacctgacc ctgcaaatga cgaccttgcg tgagttgccg
     2521 ccagaagaac gtccggcagc cggtgcggtg attaatgaag cgaaagagca agtgcaacag
     2581 gcgctgaatg cccgtaaggc tgagctggag agcgctgcgc tgaacgcgcg tttggccgca
     2641 gaaacgatcg acgtgagcct gccgggtcgt cgtatcgaga acggtggcct gcatccggtt
     2701 acgcgtacca tcgaccgcat tgagagcttc ttcggcgaac tgggttttac cgtggcgacg
     2761 ggtccggaga tcgaggatga ctaccacaac ttcgacgctc tgaacatccc gggtcaccac
     2821 ccagcacgtg ccgaccatga caccttttgg ttcgatacga cccgtctgct gcgtacccaa
     2881 acttccggtg ttcagatccg taccatgaaa gcccagcagc cgccgattcg tattatcgcg
     2941 cctggtcgcg tgtatcgcaa cgattacgac cagacccaca ccccgatgtt ccatcaaatg
     3001 gaaggcctga ttgttgatac gaacatctct tttaccaatc tgaaaggcac cctgcatgat
     3061 ttcctgcgta actttttcga agaggatctg cagattcgct tccgtccgag ctactttccg
     3121 tttacggagc cgtcggcgga agttgatgtc atgggtaaga atggtaagtg gctggaagtt
     3181 ctgggttgcg gcatggttca cccgaatgtc ctgcgcaatg tcggcattga ccctgaggtc
     3241 tacagcggct ttggttttgg tatgggtatg gagcgcctga ctatgctgcg ctatggcgtt
     3301 accgatttgc gcagcttttt cgaaaacgat ctgcgcttcc tgaaacaatt caagtagaag
     3361 ggcgacacaa aaggtattct aaatgcataa taaatactga taacatctta tagtttgtat
     3421 tatattttgt attatcgttg acatgtataa ttttgatatc aaaaactgat tttcccttta
     3481 ttattttcga gatttatttt cttaattctc tttaacaaac tagaaatatt gtatatacaa
     3541 aaaatcataa ataatagatg aatagtttaa ttataggtgt tcatcaatcg aaaaagcaac
     3601 gtatcttatt taaagtgcgt tgcttttttc tcatttataa ggttaaataa ttctcatata
     3661 tcaagcaaag tgacaggcgc ccttaaatat tctgacaaat gctctttccc taaactcccc
     3721 ccataaaaaa acccgccgaa gcgggttttt acgttatttg cggattaacg attactcgtt
     3781 atcagaaccg cccaggatgc ctggcagttc cctactctcg ccgctgcgct cggtcgttcg
     3841 gctgcgggac ctcagcgcta gcggagtgta tactggctta ctatgttggc actgatgagg
     3901 gtgtcagtga agtgcttcat gtggcaggag aaaaaaggct gcaccggtgc gtcagcagaa
     3961 tatgtgatac aggatatatt ccgcttcctc gctcactgac tcgctacgct cggtcgttcg
     4021 actgcggcga gcggaaatgg cttacgaacg gggcggagat ttcctggaag atgccaggaa
     4081 gatacttaac agggaagtga gagggccgcg gcaaagccgt ttttccatag gctccgcccc
     4141 cctgacaagc atcacgaaat ctgacgctca aatcagtggt ggcgaaaccc gacaggacta
     4201 taaagatacc aggcgtttcc ccctggcggc tccctcgtgc gctctcctgt tcctgccttt
     4261 cggtttaccg gtgtcattcc gctgttatgg ccgcgtttgt ctcattccac gcctgacact
     4321 cagttccggg taggcagttc gctccaagct ggactgtatg cacgaacccc ccgttcagtc
     4381 cgaccgctgc gccttatccg gtaactatcg tcttgagtcc aacccggaaa gacatgcaaa
     4441 agcaccactg gcagcagcca ctggtaattg atttagagga gttagtcttg aagtcatgcg
     4501 ccggttaagg ctaaactgaa aggacaagtt ttggtgactg cgctcctcca agccagttac
     4561 ctcggttcaa agagttggta gctcagagaa ccttcgaaaa accgccctgc aaggcggttt
     4621 tttcgttttc agagcaagag attacgcgca gaccaaaacg atctcaagaa gatcatctta
     4681 ttaagctttg tgcgagacg
//
