# Supplementary material for: Do the Shuffle: Expanding the Synthetic Biology Toolkit for Shufflon-like Recombination Systems
Source: ACS Synth Biol. 2025 Jan 27;14(2):363–72. doi: 10.1021/acssynbio.4c00790 (PMC11852207; doi:10.1021/acssynbio.4c00790)
Supplement: Supplementary file 2 — sb4c00790_si_002.zip [file sb4c00790_si_002.zip › SI-M. glucosetrophus reporter.gb]

LOCUS       SI-M._glucosetro        7841 bp    DNA     circular UNA 10-OCT-2024
DEFINITION  Gibson Assembly of Part 1 - Part 2 - Part  3 - Part  4 - Part  5
            into pAttB-Entry-v2 (digested by PspXI, EcoRI) linearized backbone.
ACCESSION   urn.local...i5-ib5ezj0
VERSION     urn.local...i5-ib5ezj0
KEYWORDS    .
SOURCE      
  ORGANISM  .
FEATURES             Location/Qualifiers
     misc_feature    <7823..7
                     /note="Geneious type: primer"
                     /standard_name="P135_pA_F"
     misc_feature    join(<5925..>6001,<7823..>7828)
                     /standard_name="Insert"
     misc_feature    <7830..>1721
                     /standard_name="pA"
     misc_feature    7830..108
                     /product="3'UTR_EMCV"
                     /standard_name="3'UTR_EMCV"
     misc_feature    complement(82..108)
                     /note="Geneious type: primer"
                     /standard_name="P139_3UTR_EMCV_R"
     misc_feature    121..930
                     /product="EES"
                     /standard_name="EES"
     misc_feature    933..1521
                     /product="WPRE"
                     /standard_name="WPRE"
     misc_feature    1537..1721
                     /product="pA_GH-Bt"
                     /note="Geneious type: polyA_signal"
                     /standard_name="pA_GH-Bt"
     misc_feature    1602..1625
                     /note="Geneious type: primer"
                     /standard_name="P140_pA-GH-Bt-F"
     misc_feature    complement(1704..1728)
                     /note="Geneious type: primer"
                     /standard_name="P136_pA_R"
     misc_feature    1711..1728
                     /note="Geneious type: ligation"
                     /standard_name="Gibson overlap 56.3"
     misc_feature    1711..1737
                     /note="Geneious type: primer"
                     /standard_name="P137_Neo_R"
     regulatory      complement(1722..1991)
                     /note="Geneious type: terminator"
                     /standard_name="TK_PA_terminator"
     misc_feature    <1722..>3239
                     /standard_name="Neo selection"
     gene            complement(2169..2957)
                     /gene="NeoR/KanR"
                     /standard_name="NeoR/KanR"
     regulatory      complement(3043..3239)
                     /note="Geneious type: promoter"
                     /standard_name="SV40_promoter"
     misc_feature    complement(3063..3082)
                     /standard_name="SV40pro_F_primer"
     rep_origin      complement(3067..3144)
     misc_feature    3211^3212
                     /note="Geneious type: Editing History Deletion"
                     /standard_name="GCTGGGGAGCCTGGGGACTTTCCACACCTGGTTGCTGACTAA
                     TTGAGATGCATGCTTTGCATACTTCTGCCT"
     misc_feature    complement(3222..3265)
                     /note="Geneious type: primer"
                     /standard_name="P138_Neo_F"
     misc_feature    3240..3265
                     /note="Geneious type: ligation"
                     /standard_name=" Gibson overlap 56.8"
     misc_feature    3240..3290
                     /note="Geneious type: primer"
                     /standard_name="P83_MediCopy_fr"
     misc_feature    3266..3273
                     /note="Geneious type: Inserted sequence"
                     /standard_name="SgsI"
     misc_feature    <3274..>5898
                     /standard_name="medium copy"
     misc_feature    3310
                     /note="Geneious type: Editing History Replacement"
                     /standard_name="G"
     regulatory      3478..3579
                     /note="Geneious type: promoter"
                     /standard_name="Potential promoter"
     misc_feature    3580..3584
                     /note="Geneious type: RBS"
                     /note="Shine-Dalgarno sequence"
                     /standard_name="SD_SEQ"
     CDS             3590..3781
                     /standard_name="ROP"
     misc_feature    3686..3842
                     /note="H-strand Y effector site"
                     /standard_name="H_Y_EFF"
     misc_feature    3772
                     /note="Geneious type: Mutation"
                     /standard_name="AtoG"
     misc_feature    3772
                     /note="Geneious type: Editing History Replacement"
                     /standard_name="A"
     misc_feature    complement(3775..3793)
                     /note="Geneious type: primer"
                     /standard_name="pGex rev"
     misc_feature    3831..3851
                     /note="Geneious type: primer"
                     /standard_name="pEX-For"
     misc_feature    complement(4026..4089)
                     /note="L-strand Y effector site"
                     /standard_name="L_Y_EFF"
     rep_origin      4182..4820
     misc_feature    complement(4194..4813)
                     /note="Geneious type: origin of replication"
                     /standard_name="pBR322 origin"
     misc_feature    4509..4531
                     /note="Geneious type: primer"
                     /standard_name="P93_Ori_Seq"
     misc_feature    complement(4509..4531)
                     /note="Geneious type: primer"
                     /standard_name="P94_Ori_Seq"
     misc_feature    complement(4968..5828)
                     /note="Geneious type: marker"
                     /standard_name="amp marker"
     misc_feature    complement(5836..5840)
                     /note="Geneious type: RBS"
                     /note="Shine-Dalgarno sequence"
                     /standard_name="SD_SEQ"
     regulatory      complement(5863..5869)
                     /note="Geneious type: promoter"
                     /note="promoter P3"
                     /standard_name="P3_P"
     regulatory      complement(5870..5898)
                     /note="Geneious type: promoter"
                     /standard_name="amp prom"
     misc_feature    complement(5877..5920)
                     /note="Geneious type: primer"
                     /standard_name="P84_MediCopy_rv"
     misc_feature    5899..5920
                     /note="Geneious type: ligation"
                     /standard_name=" Gibson overlap 56.4"
     misc_feature    5899..5991
                     /note="Geneious type: primer"
                     /standard_name="P133_Bxb1-lacZ_F"
     misc_feature    5901..5924
                     /standard_name="Gibson overlap 56.6"
     misc_recomb     5932..5973
                     /standard_name="attB-Bxb1"
     misc_feature    5932..5952
                     /standard_name="attB-Left"
     misc_feature    5953..5973
                     /standard_name="attB-Right"
     misc_feature    5981..6001
                     /note="Geneious type: ligation"
                     /standard_name="Ligation"
     misc_feature    5984..>6001
                     /note="Geneious type: primer"
                     /standard_name="P167_F"
     misc_feature    5999..>6001
                     /note="Geneious type: reporter"
                     /standard_name="lacZ reporter"
     misc_feature    6001..6006
                     /standard_name="EcoR1 site"
     repeat_region   6007..6045
                     /standard_name="IRR 1"
     source          complement(<6007..>6045)
                     /organism="Methylovorus glucosetrophus SIP3-4"
                     /mol_type="genomic DNA"
                     /strain="SIP3-4"
                     /db_xref="taxon:582744"
                     /plasmid="pMsip01"
     misc_feature    6007..6045
                     /note="Geneious type: Editing History Replacement"
                     /standard_name="TTCTCTGCAAGCGTGCCAATCCGGTACGTGG"
     misc_feature    6007..6026
                     /standard_name="Left arm 1"
     misc_feature    6021..7841
                     /note="Geneious type: Inserted sequence"
                     /standard_name="Part 1 - Part 2 - Part  3 - Part  4 - Part
                      5"
     misc_feature    6027..6033
                     /standard_name="Core region 1"
     misc_feature    6034..6045
                     /standard_name="Right arm 1"
     misc_feature    6046..6051
                     /standard_name="KpnI"
     primer_bind     6052..6069
                     /standard_name="FWD Primer 1"
     gene            <6052..>6188
                     /standard_name="Array2VPR"
     gene            <6052..>6188
                     /standard_name="eGFP"
     primer_bind     complement(6171..6188)
                     /standard_name="RVS Primer 1"
     repeat_region   complement(6189..6227)
                     /standard_name="IRR 1"
     source          <6189..>6227
                     /organism="Methylovorus glucosetrophus SIP3-4"
                     /mol_type="genomic DNA"
                     /strain="SIP3-4"
                     /db_xref="taxon:582744"
                     /plasmid="pMsip01"
     misc_feature    6189..6227
                     /note="Geneious type: Editing History Replacement"
                     /standard_name="CCACGTACCGGATTGGCACGCTTGCAGAGAA"
     misc_feature    complement(6189..6200)
                     /standard_name="Right arm 1"
     misc_feature    complement(6201..6207)
                     /standard_name="Core region 1"
     misc_feature    complement(6208..6227)
                     /standard_name="Left arm 1"
     misc_feature    complement(6228..6233)
                     /standard_name="KpnI"
     gene            <6234..>6438
                     /standard_name="Array2VPR"
     gene            <6234..>6438
                     /standard_name="eGFP"
     misc_feature    6234..6257
                     /note="Geneious type: ligation"
                     /standard_name="Ligation"
     misc_feature    complement(6234..6257)
                     /standard_name="Homology 1"
     primer_bind     complement(6419..6438)
                     /standard_name="RVS Primer 2"
     repeat_region   6439..6477
                     /standard_name="IRR 1"
     source          complement(<6439..>6477)
                     /organism="Methylovorus glucosetrophus SIP3-4"
                     /mol_type="genomic DNA"
                     /strain="SIP3-4"
                     /db_xref="taxon:582744"
                     /plasmid="pMsip01"
     misc_feature    6439..6477
                     /note="Geneious type: Editing History Replacement"
                     /standard_name="TTCTCTGCAAGCGTGCCAATCCGGTACGTGG"
     misc_feature    6439..6458
                     /standard_name="Left arm 1"
     misc_feature    6459..6465
                     /standard_name="Core region 1"
     misc_feature    6466..6477
                     /standard_name="Right arm 1"
     misc_feature    complement(6478..6483)
                     /standard_name="KpnI"
     misc_feature    <6484..6738
                     /note="Geneious type: ORF"
                     /standard_name="Rta-AD"
     gene            <6484..>6797
                     /standard_name="Array2VPR"
     misc_feature    6484..6507
                     /note="Geneious type: ligation"
                     /standard_name="Ligation"
     misc_feature    complement(6484..6507)
                     /standard_name="Homology 2"
     misc_feature    6485..6738
                     /note="Geneious type: Editing History Replacement"
                     /standard_name="GCCAGCGGTTCCGGACGGGCTGACGCATTGGACGATTTTGAT
                     CTGGATATGCTGGGAAGTGACGCCCTCGATGATTTTGACCTTGACATGCTTGGTTCGG
                     ATGCCCTTGATGACTTTGACCTCGACATGCTCGGCAGTGACGCCCTTGATGATTTCGA
                     CCTGGACATGCTGATTAACTCTAGA"
     misc_feature    complement(6714..6758)
                     /note="Geneious type: primer"
                     /standard_name="P109_VPR_R"
     misc_feature    6714..6758
                     /note="Geneious type: primer"
                     /standard_name="P110_P2A_F"
     gene            6748..>6797
                     /note="Geneious type: misc_feature"
                     /standard_name="2A Peptide"
     primer_bind     complement(6780..6797)
                     /standard_name="RVS Primer 3"
     repeat_region   complement(6798..6836)
                     /standard_name="IRR 1"
     source          <6798..>6836
                     /organism="Methylovorus glucosetrophus SIP3-4"
                     /mol_type="genomic DNA"
                     /strain="SIP3-4"
                     /db_xref="taxon:582744"
                     /plasmid="pMsip01"
     misc_feature    6798..6836
                     /note="Geneious type: Editing History Replacement"
                     /standard_name="CCACGTACCGGATTGGCACGCTTGCAGAGAA"
     misc_feature    complement(6798..6809)
                     /standard_name="Right arm 1"
     misc_feature    complement(6810..6816)
                     /standard_name="Core region 1"
     misc_feature    complement(6817..6836)
                     /standard_name="Left arm 1"
     misc_feature    complement(6837..6842)
                     /standard_name="KpnI"
     misc_feature    <6843..6891
                     /note="Geneious type: ORF"
                     /standard_name="p65 AD"
     gene            <6843..>7217
                     /standard_name="Array2VPR"
     misc_feature    6843..7256
                     /note="Geneious type: Editing History Replacement"
                     /standard_name="GGCCAGCGGTTCCGGACGGGCTGACGCATTGGACGATTTTGA
                     TCTGGATATGCTGGGAAGTGACGCCCTCGATGATTTTGACCTTGACATGCTTGGTTCG
                     GATGCCCTTGATGACTTTGACCTCGACATGCTCGGCAGTGACGCCCTTGATGATTTCG
                     ACCTGGACATGCTGATTAACTCTAGATTCTCTGCAAGCGTGCCAATCCGGTACGTGG"
     misc_feature    6843..6866
                     /note="Geneious type: ligation"
                     /standard_name="Ligation"
     misc_feature    complement(6843..6866)
                     /standard_name="Homology 3"
     misc_feature    6892..6909
                     /standard_name="GSGSGS linker"
     misc_feature    6910..>7217
                     /note="Geneious type: ORF"
                     /standard_name="Rta-AD"
     primer_bind     complement(7200..7217)
                     /standard_name="RVS Primer 4"
     repeat_region   7218..7256
                     /standard_name="IRR 1"
     source          complement(<7218..>7256)
                     /organism="Methylovorus glucosetrophus SIP3-4"
                     /mol_type="genomic DNA"
                     /strain="SIP3-4"
                     /db_xref="taxon:582744"
                     /plasmid="pMsip01"
     misc_feature    7218..7237
                     /standard_name="Left arm 1"
     misc_feature    7238..7244
                     /standard_name="Core region 1"
     misc_feature    7245..7256
                     /standard_name="Right arm 1"
     misc_feature    complement(7257..7262)
                     /standard_name="KpnI"
     misc_feature    <7263..>7777
                     /note="Geneious type: ORF"
                     /standard_name="p65 AD"
     gene            <7263..>7777
                     /standard_name="Array2VPR"
     misc_feature    7263..7816
                     /note="Geneious type: Editing History Replacement"
                     /standard_name="GGCCAGCGGTTCCGGACGGGCTGACGCATTGGACGATTTTGA
                     TCTGGATATGCTGGGAAGTGACGCCCTCGATGATTTTGACCTTGACATGCTTGGTTCG
                     GATGCCCTTGATGACTTTGACCTCGACATGCTCGGCAGTGACGCCCTTGATGATTTCG
                     ACCTGGACATGCTGATTAACTCTAGACCACGTACCGGATTGGCACGCTTGCAGAGAA"
     misc_feature    7263..7286
                     /note="Geneious type: ligation"
                     /standard_name="Ligation"
     misc_feature    complement(7263..7286)
                     /standard_name="Homology 4"
     primer_bind     complement(7759..7777)
                     /standard_name="RVS Primer 5"
     repeat_region   complement(7778..7816)
                     /standard_name="IRR 1"
     source          <7778..>7816
                     /organism="Methylovorus glucosetrophus SIP3-4"
                     /mol_type="genomic DNA"
                     /strain="SIP3-4"
                     /db_xref="taxon:582744"
                     /plasmid="pMsip01"
     misc_feature    complement(7778..7789)
                     /standard_name="Right arm 1"
     misc_feature    complement(7790..7796)
                     /standard_name="Core region 1"
     misc_feature    complement(7797..7816)
                     /standard_name="Left arm 1"
     misc_feature    complement(7817..7824)
                     /standard_name="PspXI"
     misc_feature    7823..7841
                     /note="Geneious type: ligation"
                     /standard_name="Ligation"
     misc_feature    complement(7825..7841)
                     /standard_name="Backbone homology 2"
ORIGIN      
        1 cacaacgcgt tacccggtaa gccaatcggg tatacacggt cgtcatactg cagacagggt
       61 tcttctactt tgcaagatag tcttgagtag taaaataaat agatagagaa aagcgtcttc
      121 ctgttctcat cacatcatat caaggttata taccatcaat attgccacag atgttactta
      181 gccttttaat atttctctaa tttagtgtat atgcaatgat agttctctga tttctgagat
      241 tgagtttctc atgtgtaatg attatttaga gtttctcttt catctgttca aatttttgtc
      301 tagttttatt ttttactgat ttgtaagact tctttttata atctgcatat tacaattctc
      361 tttactgggg tgttgcaaat attttctgtc attctatggc ctgacttttc ttaatggttt
      421 tttaatttta aaaataagtc ttaatattca tgcaatctaa ttaacaatct tttctttgtg
      481 gttaggactt tgagtcataa gaaatttttc tctacactga agtcatgatg gcatgcttct
      541 atattatttt ctaaaagatt taaagttttg ccttctccat ttagacttat aattcactgg
      601 aatttttttg tgtgtatggt atgacatatg ggttcccttt tattttttac atataaatat
      661 atttccctgt ttttctaaaa aagaaaaaga tcatcatttt cccattgtaa aatgccatat
      721 ttttttcata ggtcacttac atatatcaat gggtctgttt ctgagctcta ctctatttta
      781 tcagcctcac tgtctatccc cacacatctc atgctttgct ctaaatcttg atatttagtg
      841 gaacattctt tcccattttg ttctacaaga atatttttgt tattgtcttt gggctttcta
      901 tatacatttt gaaatgaggt tgacaagtta ataatcaacc tctggattac aaaatttgtg
      961 aaagattgac tggtattctt aactatgttg ctccttttac gctatgtgga tacgctgctt
     1021 taatgccttt gtatcatgct attgcttccc gtatggcttt cattttctcc tccttgtata
     1081 aatcctggtt gctgtctctt tatgaggagt tgtggcccgt tgtcaggcaa cgtggcgtgg
     1141 tgtgcactgt gtttgctgac gcaaccccca ctggttgggg cattgccacc acctgtcagc
     1201 tcctttccgg gactttcgct ttccccctcc ctattgccac ggcggaactc atcgccgcct
     1261 gccttgcccg ctgctggaca ggggctcggc tgttgggcac tgacaattcc gtggtgttgt
     1321 cggggaaatc atcgtccttt ccttggctgc tcgcctgtgt tgccacctgg attctgcgcg
     1381 ggacgtcctt ctgctacgtc ccttcggccc tcaatccagc ggaccttcct tcccgcggcc
     1441 tgctgccggc tctgcggcct cttccgcctc ttcgccttcg ccctcagacg agtcggatct
     1501 ccctttgggc cgcctccccg catctgtgcc ttctagttgc cagccatctg ttgtttgccc
     1561 ctcccccgtg ccttccttga ccctggaagg tgccactccc actgtccttt cctaataaaa
     1621 tgaggaaatt gcatcgcatt gtctgagtag gtgtcattct attctggggg gtggggtggg
     1681 gcaggacagc aagggggagg attggcaaga caatagcagg cctatggcag ggcctgccgc
     1741 cccgacgttg gctgcgagcc ctgggccttc acccgaactt ggggggtggg gtggggaaaa
     1801 ggaagaaacg cgggcgtatt ggccccaatg gggtctcggt ggggtatcga cagagtgcca
     1861 gccctgggac cgaaccccgc gtttatgaac aaacgaccca acaccgtgcg ttttattctg
     1921 tctttttatt gccgtcatag cgcgggttcc ttccggtatt gtctccttcc gtgtttcagt
     1981 tagcctcccc ctagggtggg cgaagaactc cagcatgaga tccccgcgct ggaggatcat
     2041 ccagccggcg tcccggaaaa cgattccgaa gcccaacctt tcatagaagg cggcggtgga
     2101 atcgaaatct cgtgatggca ggttgggcgt cgcttggtcg gtcatttcga accccagagt
     2161 cccgctcaga agaactcgtc aagaaggcga tagaaggcga tgcgctgcga atcgggagcg
     2221 gcgataccgt aaagcacgag gaagcggtca gcccattcgc cgccaagctc ttcagcaata
     2281 tcacgggtag ccaacgctat gtcctgatag cggtccgcca cacccagccg gccacagtcg
     2341 atgaatccag aaaagcggcc attttccacc atgatattcg gcaagcaggc atcgccatgg
     2401 gtcacgacga gatcctcgcc gtcgggcatg ctcgccttga gcctggcgaa cagttcggct
     2461 ggcgcgagcc cctgatgctc ttcgtccaga tcatcctgat cgacaagacc ggcttccatc
     2521 cgagtacgtg ctcgctcgat gcgatgtttc gcttggtggt cgaatgggca ggtagccgga
     2581 tcaagcgtat gcagccgccg cattgcatca gccatgatgg atactttctc ggcaggagca
     2641 aggtgagatg acaggagatc ctgccccggc acttcgccca atagcagcca gtcccttccc
     2701 gcttcagtga caacgtcgag cacagctgcg caaggaacgc ccgtcgtggc cagccacgat
     2761 agccgcgctg cctcgtcttg cagttcattc agggcaccgg acaggtcggt cttgacaaaa
     2821 agaaccgggc gcccctgcgc tgacagccgg aacacggcgg catcagagca gccgattgtc
     2881 tgttgtgccc agtcatagcc gaatagcctc tccacccaag cggccggaga acctgcgtgc
     2941 aatccatctt gttcaatcat gcgaaacgat cctcatcctg tctcttgatc gatctttgca
     3001 aaagcctagg cctccaaaaa agcctcctca ctacttctgg aatagctcag aggccgaggc
     3061 ggcctcggcc tctgcataaa taaaaaaaat tagtcagcca tggggcggag aatgggcgga
     3121 actgggcgga gttaggggcg ggatgggcgg agttaggggc gggactatgg ttgctgacta
     3181 attgagatgc atgctttgca tacttctgcc tgctggggag cctggggact ttccacaccc
     3241 atgtcatctt attattcagt atttaggcgc gccggtcttc ggtttccgtg tttcgtaaag
     3301 tctggaaaca cggaagtcag cgccctgcac cattatgttc cggatctgca tcgcaggatg
     3361 ctgctggcta ccctgtggaa cacctacatc tgtattaacg aagcgctggc attgaccctg
     3421 agtgattttt ctctggtccc gccgcatcca taccgccagt tgtttaccct cacaacgttc
     3481 cagtaaccgg gcatgttcat catcagtaac ccgtatcgtg agcatcctct ctcgtttcat
     3541 cggtatcatt acccccatga acagaaatcc cccttacacg gaggcatcag tgaccaaaca
     3601 ggaaaaaacc gcccttaaca tggcccgctt tatcagaagc cagacattaa cgcttctgga
     3661 gaaactcaac gagctggacg cggatgaaca ggcagacatc tgtgaatcgc ttcacgacca
     3721 cgctgatgag ctttaccgca gctgcctcgc gcgtttcggt gatgacggtg agaacctctg
     3781 acacatgcag ctcccggaga cggtcacagc ttgtctgtaa gcggatgccg ggagcagaca
     3841 agcccgtcag ggcgcgtcag cgggtgttgg cgggtgtcgg ggcgcagcca tgacccagtc
     3901 acgtagcgat agcggagtgt atactggctt aactatgcgg catcagagca gattgtactg
     3961 agagtgcacc atatgcggtg tgaaataccg cacagatgcg taaggagaaa ataccgcatc
     4021 aggcgctctt ccgcttcctc gctcactgac tcgctgcgct cggtcgttcg gctgcggcga
     4081 gcggtatcag ctcactcaaa ggcggtaata cggttatcca cagaatcagg ggataacgca
     4141 ggaaagaaca tgtgagcaaa aggccagcaa aaggccagga accgtaaaaa ggccgcgttg
     4201 ctggcgtttt tccataggct ccgcccccct gacgagcatc acaaaaatcg acgctcaagt
     4261 cagaggtggc gaaacccgac aggactataa agataccagg cgtttccccc tggaagctcc
     4321 ctcgtgcgct ctcctgttcc gaccctgccg cttaccggat acctgtccgc ctttctccct
     4381 tcgggaagcg tggcgctttc tcatagctca cgctgtaggt atctcagttc ggtgtaggtc
     4441 gttcgctcca agctgggctg tgtgcacgaa ccccccgttc agcccgaccg ctgcgcctta
     4501 tccggtaact atcgtcttga gtccaacccg gtaagacacg acttatcgcc actggcagca
     4561 gccactggta acaggattag cagagcgagg tatgtaggcg gtgctacaga gttcttgaag
     4621 tggtggccta actacggcta cactagaagg acagtatttg gtatctgcgc tctgctgaag
     4681 ccagttacct tcggaaaaag agttggtagc tcttgatccg gcaaacaaac caccgctggt
     4741 agcggtggtt tttttgtttg caagcagcag attacgcgca gaaaaaaagg atctcaagaa
     4801 gatcctttga tcttttctac ggggtctgac gctcagtgga acgaaaactc acgttaaggg
     4861 attttggtca tgagattatc aaaaaggatc ttcacctaga tccttttaaa ttaaaaatga
     4921 agttttaaat caatctaaag tatatatgag taaacttggt ctgacagtta ccaatgctta
     4981 atcagtgagg cacctatctc agcgatctgt ctatttcgtt catccatagt tgcctgactc
     5041 cccgtcgtgt agataactac gatacgggag ggcttaccat ctggccccag tgctgcaatg
     5101 ataccgcgcg acccacgctc accggctcca gatttatcag caataaacca gccagccgga
     5161 agggccgagc gcagaagtgg tcctgcaact ttatccgcct ccatccagtc tattaattgt
     5221 tgccgggaag ctagagtaag tagttcgcca gttaatagtt tgcgcaacgt tgttgccatt
     5281 gctgcaggca tcgtggtgtc acgctcgtcg tttggtatgg cttcattcag ctccggttcc
     5341 caacgatcaa ggcgagttac atgatccccc atgttgtgca aaaaagcggt tagctccttc
     5401 ggtcctccga tcgttgtcag aagtaagttg gccgcagtgt tatcactcat ggttatggca
     5461 gcactgcata attctcttac tgtcatgcca tccgtaagat gcttttctgt gactggtgag
     5521 tactcaacca agtcattctg agaatagtgt atgcggcgac cgagttgctc ttgcccggcg
     5581 tcaacacggg ataataccgc gccacatagc agaactttaa aagtgctcat cattggaaaa
     5641 cgttcttcgg ggcgaaaact ctcaaggatc ttaccgctgt tgagatccag ttcgatgtaa
     5701 cccactcgtg cacccaactg atcttcagca tcttttactt tcaccagcgt ttctgggtga
     5761 gcaaaaacag gaaggcaaaa tgccgcaaaa aagggaataa gggcgacacg gaaatgttga
     5821 atactcatac tcttcctttt tcaatattat tgaagcattt atcagggtta ttgtctcatg
     5881 agcggataca tatttgaacg cattgcagag atattgtatt taagagagct cccggcttgt
     5941 cgacgacggc ggtctccgtc gtcaggatca tcctcgtcga ctagtggatc cagtgtggtg
     6001 gaattcctct tcatttagat ctcgccttgc caatccggtc tctacggtac cgacgtaaac
     6061 ggccacaagt tcagcgtgtc cggcgagggc gagggcgatg ccacctacgg caagctgacc
     6121 ctgaagttca tctgcaccac cggcaagctg cccgtgccct ggcccaccct cgtgaccacc
     6181 ctgacctagt agagaccgga ttggcaaggc gagatctaaa tgaagagggt acccaggagc
     6241 gcaccatctt cttcaaggac gacggcaact acaagacccg cgccgaggtg aagttcgagg
     6301 gcgacaccct ggtgaaccgc atcgagctga agggcatcga cttcaaggag gacggcaaca
     6361 tcctggggca caagctggag tacaactaca acagccacaa cgtctatatc atggccgaca
     6421 agcagaagaa cggcatcact cttcatttag atctcgcctt gccaatccgg tctctacggt
     6481 accgagatgg ccgatactgt gattccccag aaggaagagg ctgcaatctg tggccaaatg
     6541 gacctttccc atccgccccc aaggggccat ctggatgagc tgacaaccac acttgagtcc
     6601 atgaccgagg atctgaacct ggactcaccc ctgaccccgg aattgaacga gattctggat
     6661 accttcctga acgacgagtg cctcttgcat gccatgcata tcagcacagg actgtccatc
     6721 ttcgacacat ctctgtttgg cagtggagag ggcagaggaa gtctgctaac atgcggtgac
     6781 gtcgaggaga atcctgggta gagaccggat tggcaaggcg agatctaaat gaagagggta
     6841 cccgacgagg acttcagctc tatcgccgac atggacttct ccgcactgct gggtagcgga
     6901 tcgggatctc gggattccag ggaagggatg tttttgccga agcctgaggc cggctccgct
     6961 attagtgacg tgtttgaggg ccgcgaggtg tgccagccaa aacgaatccg gccatttcat
     7021 cctccaggaa gtccatgggc caaccgccca ctccccgcca gcctcgcacc aacaccaacc
     7081 ggtccagtac atgagccagt cgggtcactg accccggcac cagtccctca gccactggat
     7141 ccagcgcccg cagtgactcc cgaggccagt cacctgttgg aggatcccga tgaagagacg
     7201 agccaggctg tcaaagcctc ttcatttaga tctcgccttg ccaatccggt ctctacggta
     7261 cccctacgag acattcaaga gcatcatgaa gaagtccccc ttcagcggcc ccaccgaccc
     7321 tagacctcca cctagaagaa tcgccgtgcc cagcagatcc agcgccagcg tgccaaaacc
     7381 tgccccccag ccttacccct tcaccagcag cctgagcacc atcaactacg acgagttccc
     7441 taccatggtg ttccccagcg gccagatctc tcaggcctct gctctggctc cagcccctcc
     7501 tcaggtgctg cctcaggctc ctgctcctgc accagctcca gccatggtgt ctgcactggc
     7561 tcaggcacca gcacccgtgc ctgtgctggc tcctggacct ccacaggctg tggctccacc
     7621 agcccctaaa cctacacagg ccggcgaggg cacactgtct gaagctctgc tgcagctgca
     7681 gttcgacgac gaggatctgg gagccctgct gggaaacagc accgatcctg ccgtgttcac
     7741 cgacctggcc agcgtggaca acagcgagtt ccagcaggta gagaccggat tggcaaggcg
     7801 agatctaaat gaagagactc gagtctagat gtagtcactg g
//
