# Supplementary material for: Do the Shuffle: Expanding the Synthetic Biology Toolkit for Shufflon-like Recombination Systems
Source: ACS Synth Biol. 2025 Jan 27;14(2):363–72. doi: 10.1021/acssynbio.4c00790 (PMC11852207; doi:10.1021/acssynbio.4c00790)
Supplement: Supplementary file 2 — sb4c00790_si_002.zip [file sb4c00790_si_002.zip › SI-P. aeruginosa expression plasmid.gb]

LOCUS       SI-P._aeruginosa_expression_plasmid        4726 bp    circul  circular SYN 10-OCT-2024
DEFINITION  [pM279:443597].
ACCESSION   ATUM
KEYWORDS    .
SOURCE      Synthetic
  ORGANISM  .
COMMENT     VNTNAME.
FEATURES             Location/Qualifiers
     source          1..4726
                     /organism="synthetic"
     misc_feature    1..120
                     /product="Term_rpoC"
                     /standard_name="Term_rpoC"
     misc_feature    121..421
                     /product="Term_bla"
                     /standard_name="Term_bla"
     CDS             complement(439..1422)
                     /product="M_PheS 294G_*"
                     /translation="MSHLAELVASAKAAISQASDVAALDNVRVEYLGKKGHLTLQMTT
                     LRELPPEERPAAGAVINEAKEQVQQALNARKAELESAALNARLAAETIDVSLPGRRIE
                     NGGLHPVTRTIDRIESFFGELGFTVATGPEIEDDYHNFDALNIPGHHPARADHDTFWF
                     DTTRLLRTQTSGVQIRTMKAQQPPIRIIAPGRVYRNDYDQTHTPMFHQMEGLIVDTNI
                     SFTNLKGTLHDFLRNFFEEDLQIRFRPSYFPFTEPSAEVDVMGKNGKWLEVLGCGMVH
                     PNVLRNVGIDPEVYSGFGFGMGMERLTMLRYGVTDLRSFFENDLRFLKQFK*"
                     /standard_name="M_PheS 294G_*"
     misc_feature    complement(1424..1435)
                     /product="strong RBS"
     misc_feature    complement(1435..1479)
                     /product="P_trc"
                     /standard_name="P_trc"
     gene            1498..2822
                     /gene="Pseudomonas_aeruginosa*_Rci"
                     /standard_name="Pseudomonas_aeruginosa*_Rci"
     misc_feature    1498..2822
                     /product="insert:820608"
     misc_feature    3035..3152
                     /product="P_Amp"
                     /standard_name="P_Amp"
     CDS             3163..3822
                     /product="M_Chloramphenicol-r_*"
                     /translation="MEKKITGYTTVDISQWHRKEHFEAFQSVAQCTYNQTVQLDITAF
                     LKTVKKNKHKFYPAFIHILARLMNAHPEFRMAMKDGELVIWDSVHPCYTVFHEQTETF
                     SSLWSEYHDDFRQFLHIYSQDVACYGENLAYFPKGFIENMFFVSANPWVSFTSFDLNV
                     ANMDNFFAPVFTMGKYYTQGDKVLMPLAIQVHHAVCDGFHVGRMLNELQQYCDEWQGG
                     A*"
                     /standard_name="M_Chloramphenicol-r_*"
     misc_feature    3838..4664
                     /product="Ori_p15a"
                     /standard_name="Ori_p15a"
ORIGIN      
        1 ctgggcggtt ctgataacga gtaatcgtta atccgcaaat aacgtaaaaa cccgcttcgg
       61 cgggtttttt tatgggggga gtttagggaa agagcatttg tcagaatatt taagggcgcc
      121 tgtcactttg cttgatatat gagaattatt taaccttata aatgagaaaa aagcaacgca
      181 ctttaaataa gatacgttgc tttttcgatt gatgaacacc tataattaaa ctattcatct
      241 attatttatg attttttgta tatacaatat ttctagtttg ttaaagagaa ttaagaaaat
      301 aaatctcgaa aataataaag ggaaaatcag tttttgatat caaaattata catgtcaacg
      361 ataatacaaa atataataca aactataaga tgttatcagt atttattatg catttagaat
      421 accttttgtg tcgcccttct acttgaattg tttcaggaag cgcagatcgt tttcgaaaaa
      481 gctgcgcaaa tcggtaacgc catagcgcag catagtcagg cgctccatac ccataccaaa
      541 accaaagccg ctgtagacct cagggtcaat gccgacattg cgcaggacat tcgggtgaac
      601 catgccgcaa cccagaactt ccagccactt accattctta cccatgacat caacttccgc
      661 cgacggctcc gtaaacggaa agtagctcgg acggaagcga atctgcagat cctcttcgaa
      721 aaagttacgc aggaaatcat gcagggtgcc tttcagattg gtaaaagaga tgttcgtatc
      781 aacaatcagg ccttccattt gatggaacat cggggtgtgg gtctggtcgt aatcgttgcg
      841 atacacgcga ccaggcgcga taatacgaat cggcggctgc tgggctttca tggtacggat
      901 ctgaacaccg gaagtttggg tacgcagcag acgggtcgta tcgaaccaaa aggtgtcatg
      961 gtcggcacgt gctgggtggt gacccgggat gttcagagcg tcgaagttgt ggtagtcatc
     1021 ctcgatctcc ggacccgtcg ccacggtaaa acccagttcg ccgaagaagc tctcaatgcg
     1081 gtcgatggta cgcgtaaccg gatgcaggcc accgttctcg atacgacgac ccggcaggct
     1141 cacgtcgatc gtttctgcgg ccaaacgcgc gttcagcgca gcgctctcca gctcagcctt
     1201 acgggcattc agcgcctgtt gcacttgctc tttcgcttca ttaatcaccg caccggctgc
     1261 cggacgttct tctggcggca actcacgcaa ggtcgtcatt tgcagggtca ggtggccctt
     1321 tttacccaga tactccacac ggacattatc cagcgctgcc acgtcgcttg cctggctaat
     1381 tgctgctttc gcgctcgcta ccaattccgc caagtgggac atttttttac ctcctatata
     1441 cgagccggat gattaattgt caacagctca tttcagaatg tgtcgccctt cgctgaagac
     1501 gtctccctcg acaattcgcc aatttggtgc aaaacctttc gcggtatggc atgatagcgc
     1561 ccggaagaga gacaattcag ggtggtgaat atgcgtaaaa aaaacctgtc tctggcggaa
     1621 ggtctggaac tgtaccgttc taaaatctct atcctgaaaa aaggttacgc gcaggaatct
     1681 taccgtatca cccacatcct gcgttctccg atcgcggcga aaaccatgcg tgaaatctct
     1741 tctccggaca tcgcggacta ccgtgacgac cgtctgaaac agctgaacca gcgtaccggt
     1801 aaatctatct ctccggcgac cgttcgtctg gaaatgtctc tgctgtctaa cgttttcgac
     1861 atcggtcgta tcgaatgggg tacctgcgac gcgaacccgg ttgcgaacgt tcgtaaaccg
     1921 aaatctccgc cgggtcgtga ccgtcgtctg ctggcgcgtg aagaacgtct gatcctgcgt
     1981 tactgccacg gtcaccagac ccaggaactg tactctatcg ttatcctggc gctggaaacc
     2041 gcgatgcgtc agggtgaact gctgaaactg gaatgggaac acatcaacct gcgtaaccgt
     2101 atcgcgcacc tgccggaaac caaaaacggt tctaaacgtg acgttccgct gtctatcaaa
     2161 gcgcgtgacg cgctgatccg tctgggtgtt aaatctaaag gtcgtgtttt ctcttacacc
     2221 tctaacggtt tcaaatctgc gtggcgtatc atgatgatcc gtctgggtat ccaggacctg
     2281 cacttccacg acctgcgtca cgaagcgtgc tctcgtctgt tcgaactggg taccctggac
     2341 gttatggaaa tcgcggcgat ctctggtcac aaatctctgg cgatgctgaa acgttacacc
     2401 cacctgaaag cgtctcgtct ggttaaaaaa ctggaaggta acaaacaccg tggtcagcag
     2461 gttgttatca accacctggt tccgtacccg gcgatcaccc agcagacccc gaccggtgtt
     2521 gttgttcgtg ttctggactt cgaaggtgtt gaaggtcagg gtctgacccc ggaaatcgcg
     2581 ctgcagtctg cgcaggacgc gctgctgcgt cacctgatgg ttgcgctgcg tgacaaacgt
     2641 cacgttccgg cgccggacca gtacctggaa caggttgacg aagcggacat catcatgctg
     2701 gacccgctgt gcctgctgtc tgaacagtct aaaggtggtg gtcacacctt cctgcagtaa
     2761 ctcgagtaga ggcatcaaat aaaacgaaag gctcagtcga aagactgggc ctttcgtttt
     2821 atcgtcaaaa gggcgacacc ccgtaattag cccgggcgaa aggcccagtc tttcgactga
     2881 gcctttcgtt ttatttgatg cctggcagtt ccctactctc gcatggggag tccccacact
     2941 accatcggcg ctacggcgtt tcacttctga gttcggcatg gggtcaggtg ggaccaccgc
     3001 gctactgccg ccaggcaaat ggtagagacg cgcatcagaa ttggttaatt ggttgtaaca
     3061 ctgaccccta tttgtttatt tttctaaata cattcaaata tgtatccgct catgagacaa
     3121 taaccctgat aaatgcttca ataatattga aaaaggaaga atatggagaa aaaaatcact
     3181 ggatatacca ccgttgatat atcccaatgg catcgtaaag aacattttga ggcatttcag
     3241 tcagttgctc aatgtaccta taaccagacc gttcagctgg atattacggc ctttttaaaa
     3301 accgtaaaga aaaataagca caagttttat ccggccttta ttcacattct tgcccgcctg
     3361 atgaatgctc atccagaatt ccgtatggca atgaaagacg gtgagctggt gatatgggat
     3421 agtgttcacc catgttacac cgttttccat gagcaaactg aaacgttttc atcgctctgg
     3481 agtgaatacc acgacgattt ccggcagttt ctacacatat attcgcaaga tgtggcgtgt
     3541 tacggtgaaa acctggccta tttccctaaa ggatttattg agaatatgtt tttcgtgtca
     3601 gccaatccct gggtgagttt caccagtttt gatttaaacg tggccaatat ggacaacttc
     3661 ttcgcccccg ttttcaccat gggcaaatat tatacgcaag gcgacaaggt gctgatgccg
     3721 ctggcgattc aggttcatca tgccgtttgt gatggcttcc atgtcggcag aatgcttaat
     3781 gaattacaac agtactgcga tgagtggcag ggcggggcgt aacgtctcgc acaaagctta
     3841 ataagatgat cttcttgaga tcgttttggt ctgcgcgtaa tctcttgctc tgaaaacgaa
     3901 aaaaccgcct tgcagggcgg tttttcgaag gttctctgag ctaccaactc tttgaaccga
     3961 ggtaactggc ttggaggagc gcagtcacca aaacttgtcc tttcagttta gccttaaccg
     4021 gcgcatgact tcaagactaa ctcctctaaa tcaattacca gtggctgctg ccagtggtgc
     4081 ttttgcatgt ctttccgggt tggactcaag acgatagtta ccggataagg cgcagcggtc
     4141 ggactgaacg gggggttcgt gcatacagtc cagcttggag cgaactgcct acccggaact
     4201 gagtgtcagg cgtggaatga gacaaacgcg gccataacag cggaatgaca ccggtaaacc
     4261 gaaaggcagg aacaggagag cgcacgaggg agccgccagg gggaaacgcc tggtatcttt
     4321 atagtcctgt cgggtttcgc caccactgat ttgagcgtca gatttcgtga tgcttgtcag
     4381 gggggcggag cctatggaaa aacggctttg ccgcggccct ctcacttccc tgttaagtat
     4441 cttcctggca tcttccagga aatctccgcc ccgttcgtaa gccatttccg ctcgccgcag
     4501 tcgaacgacc gagcgtagcg agtcagtgag cgaggaagcg gaatatatcc tgtatcacat
     4561 attctgctga cgcaccggtg cagccttttt tctcctgcca catgaagcac ttcactgaca
     4621 ccctcatcag tgccaacata gtaagccagt atacactccg ctagcgctga ggtcccgcag
     4681 ccgaacgacc gagcgcagcg gcgagagtag ggaactgcca ggcatc
//
