# Supplementary material for: Do the Shuffle: Expanding the Synthetic Biology Toolkit for Shufflon-like Recombination Systems
Source: ACS Synth Biol. 2025 Jan 27;14(2):363–72. doi: 10.1021/acssynbio.4c00790 (PMC11852207; doi:10.1021/acssynbio.4c00790)
Supplement: Supplementary file 2 — sb4c00790_si_002.zip [file sb4c00790_si_002.zip › SI-P. cintronellolis expression plasmid.gb]

LOCUS       SI-P._cintronellolis_expression_plasmid        4681 bp    circul  circular SYN 10-OCT-2024
DEFINITION  [pM279:443598].
ACCESSION   ATUM
KEYWORDS    .
SOURCE      Synthetic
  ORGANISM  .
COMMENT     VNTNAME.
FEATURES             Location/Qualifiers
     source          1..4681
                     /organism="synthetic"
     misc_feature    1..120
                     /product="Term_rpoC"
                     /standard_name="Term_rpoC"
     misc_feature    121..421
                     /product="Term_bla"
                     /standard_name="Term_bla"
     CDS             complement(439..1422)
                     /product="M_PheS 294G_*"
                     /translation="MSHLAELVASAKAAISQASDVAALDNVRVEYLGKKGHLTLQMTT
                     LRELPPEERPAAGAVINEAKEQVQQALNARKAELESAALNARLAAETIDVSLPGRRIE
                     NGGLHPVTRTIDRIESFFGELGFTVATGPEIEDDYHNFDALNIPGHHPARADHDTFWF
                     DTTRLLRTQTSGVQIRTMKAQQPPIRIIAPGRVYRNDYDQTHTPMFHQMEGLIVDTNI
                     SFTNLKGTLHDFLRNFFEEDLQIRFRPSYFPFTEPSAEVDVMGKNGKWLEVLGCGMVH
                     PNVLRNVGIDPEVYSGFGFGMGMERLTMLRYGVTDLRSFFENDLRFLKQFK*"
                     /standard_name="M_PheS 294G_*"
     misc_feature    complement(1424..1435)
                     /product="strong RBS"
     misc_feature    complement(1435..1479)
                     /product="P_trc"
                     /standard_name="P_trc"
     gene            1498..2777
                     /gene="Pseudomonas_citronellolis_Rci"
                     /standard_name="Pseudomonas_citronellolis_Rci"
     misc_feature    1498..2777
                     /product="insert:820607"
     misc_feature    2990..3107
                     /product="P_Amp"
                     /standard_name="P_Amp"
     CDS             3118..3777
                     /product="M_Chloramphenicol-r_*"
                     /translation="MEKKITGYTTVDISQWHRKEHFEAFQSVAQCTYNQTVQLDITAF
                     LKTVKKNKHKFYPAFIHILARLMNAHPEFRMAMKDGELVIWDSVHPCYTVFHEQTETF
                     SSLWSEYHDDFRQFLHIYSQDVACYGENLAYFPKGFIENMFFVSANPWVSFTSFDLNV
                     ANMDNFFAPVFTMGKYYTQGDKVLMPLAIQVHHAVCDGFHVGRMLNELQQYCDEWQGG
                     A*"
                     /standard_name="M_Chloramphenicol-r_*"
     misc_feature    3793..4619
                     /product="Ori_p15a"
                     /standard_name="Ori_p15a"
ORIGIN      
        1 ctgggcggtt ctgataacga gtaatcgtta atccgcaaat aacgtaaaaa cccgcttcgg
       61 cgggtttttt tatgggggga gtttagggaa agagcatttg tcagaatatt taagggcgcc
      121 tgtcactttg cttgatatat gagaattatt taaccttata aatgagaaaa aagcaacgca
      181 ctttaaataa gatacgttgc tttttcgatt gatgaacacc tataattaaa ctattcatct
      241 attatttatg attttttgta tatacaatat ttctagtttg ttaaagagaa ttaagaaaat
      301 aaatctcgaa aataataaag ggaaaatcag tttttgatat caaaattata catgtcaacg
      361 ataatacaaa atataataca aactataaga tgttatcagt atttattatg catttagaat
      421 accttttgtg tcgcccttct acttgaattg tttcaggaag cgcagatcgt tttcgaaaaa
      481 gctgcgcaaa tcggtaacgc catagcgcag catagtcagg cgctccatac ccataccaaa
      541 accaaagccg ctgtagacct cagggtcaat gccgacattg cgcaggacat tcgggtgaac
      601 catgccgcaa cccagaactt ccagccactt accattctta cccatgacat caacttccgc
      661 cgacggctcc gtaaacggaa agtagctcgg acggaagcga atctgcagat cctcttcgaa
      721 aaagttacgc aggaaatcat gcagggtgcc tttcagattg gtaaaagaga tgttcgtatc
      781 aacaatcagg ccttccattt gatggaacat cggggtgtgg gtctggtcgt aatcgttgcg
      841 atacacgcga ccaggcgcga taatacgaat cggcggctgc tgggctttca tggtacggat
      901 ctgaacaccg gaagtttggg tacgcagcag acgggtcgta tcgaaccaaa aggtgtcatg
      961 gtcggcacgt gctgggtggt gacccgggat gttcagagcg tcgaagttgt ggtagtcatc
     1021 ctcgatctcc ggacccgtcg ccacggtaaa acccagttcg ccgaagaagc tctcaatgcg
     1081 gtcgatggta cgcgtaaccg gatgcaggcc accgttctcg atacgacgac ccggcaggct
     1141 cacgtcgatc gtttctgcgg ccaaacgcgc gttcagcgca gcgctctcca gctcagcctt
     1201 acgggcattc agcgcctgtt gcacttgctc tttcgcttca ttaatcaccg caccggctgc
     1261 cggacgttct tctggcggca actcacgcaa ggtcgtcatt tgcagggtca ggtggccctt
     1321 tttacccaga tactccacac ggacattatc cagcgctgcc acgtcgcttg cctggctaat
     1381 tgctgctttc gcgctcgcta ccaattccgc caagtgggac atttttttac ctcctatata
     1441 cgagccggat gattaattgt caacagctca tttcagaatg tgtcgccctt cgctgaagac
     1501 gtctccctcg acaattcgcc aatttggtgc aaaacctttc gcggtatggc atgatagcgc
     1561 ccggaagaga gacaattcag ggtggtgaat atgaccacca aaaccctgcg tgaagcgctg
     1621 aaccactacc gtgaaaaagt ttctatcctg aaaaaaggtt acaaacagga atgctaccgt
     1681 atccagcaga tcgcgaactc tctgctgggt gaaaaaatcg ttcgtgaaat cacctctgtt
     1741 gacatcgcga cctaccgtga cgaacgtctg cagcagctga acggtaaaac cggtcagcag
     1801 atctctccgg cgaccgttcg tctggaaatg tctctgctgt ctaacctgtt cgaactgggt
     1861 cgtatcgaat ggggtatctg cgacgacaac ccggttctga aagttcgtaa accgaaaatg
     1921 ccgccgggtc gtgaacgtcg tctgacctct cgtgaagaac gtctgatcct gcgttacgcg
     1981 cacaactacg gtaactctga actgtacgcg atcatcatcg ttgcgctgga aaccgcgatg
     2041 cgtcagggtg aaatcctgaa cctgtcttgg gaacacatca acctgaaaac ccgtatcgcg
     2101 cacctgccgg acaccaaaaa cggtacccgt cgtgacgttc cgctgtctat caaagcgcgt
     2161 gacgcgctga tccagctggg tgttgcgggt aacggtcgtg ttttctctta caccaacgcg
     2221 ggtctgaaaa ccacctggcg tgttatgctg ctgcgtctgg gtatcgaaga cctgcacttc
     2281 cacgacctgc gtcacgaagc gatctctcgt ctgttcgaac tgggtaccct ggacatgatg
     2341 gaagttgcgg cgatctctgg tcacaaatct ctgtctatgc tgaaacgtta cacccacctg
     2401 aaagcgcagc gtctggttaa aaaactggaa ggtggtaaat ctcgtggtcg tcaggttgtt
     2461 atcaaccacc tggttccgta cccggcgtct gttgcgcgta cctctaaaga cgttaccatc
     2521 cgtctgctgg acttcgaagg tctgaccgcg tctgcggcga ccaaagaatc tgcgatcacc
     2581 ctggcgcagg accagctgct gcgtcgtctg atgacctcta tccgtgacgc ggaaaccatc
     2641 ccgcagccgg accagtacct ggacatcgtt cacgaagcgg acatcgttat gatcgacccg
     2701 ctggcggcgg cgtaactcga gtagaggcat caaataaaac gaaaggctca gtcgaaagac
     2761 tgggcctttc gttttatcgt caaaagggcg acaccccgta attagcccgg gcgaaaggcc
     2821 cagtctttcg actgagcctt tcgttttatt tgatgcctgg cagttcccta ctctcgcatg
     2881 gggagtcccc acactaccat cggcgctacg gcgtttcact tctgagttcg gcatggggtc
     2941 aggtgggacc accgcgctac tgccgccagg caaatggtag agacgcgcat cagaattggt
     3001 taattggttg taacactgac ccctatttgt ttatttttct aaatacattc aaatatgtat
     3061 ccgctcatga gacaataacc ctgataaatg cttcaataat attgaaaaag gaagaatatg
     3121 gagaaaaaaa tcactggata taccaccgtt gatatatccc aatggcatcg taaagaacat
     3181 tttgaggcat ttcagtcagt tgctcaatgt acctataacc agaccgttca gctggatatt
     3241 acggcctttt taaaaaccgt aaagaaaaat aagcacaagt tttatccggc ctttattcac
     3301 attcttgccc gcctgatgaa tgctcatcca gaattccgta tggcaatgaa agacggtgag
     3361 ctggtgatat gggatagtgt tcacccatgt tacaccgttt tccatgagca aactgaaacg
     3421 ttttcatcgc tctggagtga ataccacgac gatttccggc agtttctaca catatattcg
     3481 caagatgtgg cgtgttacgg tgaaaacctg gcctatttcc ctaaaggatt tattgagaat
     3541 atgtttttcg tgtcagccaa tccctgggtg agtttcacca gttttgattt aaacgtggcc
     3601 aatatggaca acttcttcgc ccccgttttc accatgggca aatattatac gcaaggcgac
     3661 aaggtgctga tgccgctggc gattcaggtt catcatgccg tttgtgatgg cttccatgtc
     3721 ggcagaatgc ttaatgaatt acaacagtac tgcgatgagt ggcagggcgg ggcgtaacgt
     3781 ctcgcacaaa gcttaataag atgatcttct tgagatcgtt ttggtctgcg cgtaatctct
     3841 tgctctgaaa acgaaaaaac cgccttgcag ggcggttttt cgaaggttct ctgagctacc
     3901 aactctttga accgaggtaa ctggcttgga ggagcgcagt caccaaaact tgtcctttca
     3961 gtttagcctt aaccggcgca tgacttcaag actaactcct ctaaatcaat taccagtggc
     4021 tgctgccagt ggtgcttttg catgtctttc cgggttggac tcaagacgat agttaccgga
     4081 taaggcgcag cggtcggact gaacgggggg ttcgtgcata cagtccagct tggagcgaac
     4141 tgcctacccg gaactgagtg tcaggcgtgg aatgagacaa acgcggccat aacagcggaa
     4201 tgacaccggt aaaccgaaag gcaggaacag gagagcgcac gagggagccg ccagggggaa
     4261 acgcctggta tctttatagt cctgtcgggt ttcgccacca ctgatttgag cgtcagattt
     4321 cgtgatgctt gtcagggggg cggagcctat ggaaaaacgg ctttgccgcg gccctctcac
     4381 ttccctgtta agtatcttcc tggcatcttc caggaaatct ccgccccgtt cgtaagccat
     4441 ttccgctcgc cgcagtcgaa cgaccgagcg tagcgagtca gtgagcgagg aagcggaata
     4501 tatcctgtat cacatattct gctgacgcac cggtgcagcc ttttttctcc tgccacatga
     4561 agcacttcac tgacaccctc atcagtgcca acatagtaag ccagtataca ctccgctagc
     4621 gctgaggtcc cgcagccgaa cgaccgagcg cagcggcgag agtagggaac tgccaggcat
     4681 c
//
