# Supplementary material for: Do the Shuffle: Expanding the Synthetic Biology Toolkit for Shufflon-like Recombination Systems
Source: ACS Synth Biol. 2025 Jan 27;14(2):363–72. doi: 10.1021/acssynbio.4c00790 (PMC11852207; doi:10.1021/acssynbio.4c00790)
Supplement: Supplementary file 2 — sb4c00790_si_002.zip [file sb4c00790_si_002.zip › SI-P. koreensis expression plasmid.gb]

LOCUS       SI-P._koreensis_expression_plasmid        4681 bp    circul  circular SYN 10-OCT-2024
DEFINITION  [pM279:443599].
ACCESSION   ATUM
KEYWORDS    .
SOURCE      Synthetic
  ORGANISM  .
COMMENT     VNTNAME.
FEATURES             Location/Qualifiers
     source          1..4681
                     /organism="synthetic"
     CDS             complement(1..660)
                     /product="M_Chloramphenicol-r_*"
                     /translation="MEKKITGYTTVDISQWHRKEHFEAFQSVAQCTYNQTVQLDITAF
                     LKTVKKNKHKFYPAFIHILARLMNAHPEFRMAMKDGELVIWDSVHPCYTVFHEQTETF
                     SSLWSEYHDDFRQFLHIYSQDVACYGENLAYFPKGFIENMFFVSANPWVSFTSFDLNV
                     ANMDNFFAPVFTMGKYYTQGDKVLMPLAIQVHHAVCDGFHVGRMLNELQQYCDEWQGG
                     A*"
                     /standard_name="M_Chloramphenicol-r_*"
     misc_feature    complement(671..788)
                     /product="P_Amp"
                     /standard_name="P_Amp"
     gene            1002..2281
                     /gene="Pseudomonas_koreensis*_Rci"
                     /standard_name="Pseudomonas_koreensis*_Rci"
     misc_feature    1002..2281
                     /product="insert:820606"
     misc_feature    2299..2343
                     /product="P_trc"
                     /standard_name="P_trc"
     misc_feature    2343..2354
                     /product="strong RBS"
     CDS             2356..3339
                     /product="M_PheS 294G_*"
                     /translation="MSHLAELVASAKAAISQASDVAALDNVRVEYLGKKGHLTLQMTT
                     LRELPPEERPAAGAVINEAKEQVQQALNARKAELESAALNARLAAETIDVSLPGRRIE
                     NGGLHPVTRTIDRIESFFGELGFTVATGPEIEDDYHNFDALNIPGHHPARADHDTFWF
                     DTTRLLRTQTSGVQIRTMKAQQPPIRIIAPGRVYRNDYDQTHTPMFHQMEGLIVDTNI
                     SFTNLKGTLHDFLRNFFEEDLQIRFRPSYFPFTEPSAEVDVMGKNGKWLEVLGCGMVH
                     PNVLRNVGIDPEVYSGFGFGMGMERLTMLRYGVTDLRSFFENDLRFLKQFK*"
                     /standard_name="M_PheS 294G_*"
     misc_feature    complement(3357..3657)
                     /product="Term_bla"
                     /standard_name="Term_bla"
     misc_feature    complement(3658..3777)
                     /product="Term_rpoC"
                     /standard_name="Term_rpoC"
     misc_feature    complement(3840..4666)
                     /product="Ori_p15a"
                     /standard_name="Ori_p15a"
ORIGIN      
        1 ttacgccccg ccctgccact catcgcagta ctgttgtaat tcattaagca ttctgccgac
       61 atggaagcca tcacaaacgg catgatgaac ctgaatcgcc agcggcatca gcaccttgtc
      121 gccttgcgta taatatttgc ccatggtgaa aacgggggcg aagaagttgt ccatattggc
      181 cacgtttaaa tcaaaactgg tgaaactcac ccagggattg gctgacacga aaaacatatt
      241 ctcaataaat cctttaggga aataggccag gttttcaccg taacacgcca catcttgcga
      301 atatatgtgt agaaactgcc ggaaatcgtc gtggtattca ctccagagcg atgaaaacgt
      361 ttcagtttgc tcatggaaaa cggtgtaaca tgggtgaaca ctatcccata tcaccagctc
      421 accgtctttc attgccatac ggaattctgg atgagcattc atcaggcggg caagaatgtg
      481 aataaaggcc ggataaaact tgtgcttatt tttctttacg gtttttaaaa aggccgtaat
      541 atccagctga acggtctggt tataggtaca ttgagcaact gactgaaatg cctcaaaatg
      601 ttctttacga tgccattggg atatatcaac ggtggtatat ccagtgattt ttttctccat
      661 attcttcctt tttcaatatt attgaagcat ttatcagggt tattgtctca tgagcggata
      721 catatttgaa tgtatttaga aaaataaaca aataggggtc agtgttacaa ccaattaacc
      781 aattctgatg cgcgtctcta ccatttgcct ggcggcagta gcgcggtggt cccacctgac
      841 cccatgccga actcagaagt gaaacgccgt agcgccgatg gtagtgtggg gactccccat
      901 gcgagagtag ggaactgcca ggcatcaaat aaaacgaaag gctcagtcga aagactgggc
      961 ctttcgcccg ggctaattac ggggtgtcgc ccttcgctga agacgtctcc ctcgacaatt
     1021 cgccaatttg gtgcaaaacc tttcgcggta tggcatgata gcgcccggaa gagagacaat
     1081 tcagggtggt gaatatgacc gaaatgacca tggcgcaggc gctggaccac tacaaaaccc
     1141 gtgtttctat cctgaaaaaa ggttacgttc aggaatgcta ccgtgttgaa cagctgtctc
     1201 gttctttcct gggtccgatg accgcgcgtg cggttacctc tgttgacatc gcgacctacc
     1261 gtgacgaacg tctgctgcag aaaaaccaga aaaccggtaa actgctgtct ccggcgaccg
     1321 ttcgtctgga aatgtctctg ctgtctaacc tgttcgaact gggtcgtatc gaatggggta
     1381 tctgcgacga caacccggtt ctgaaagttc gtaaaccgaa atctccgccg ggtcgtgaac
     1441 gtcgtctgac cgcgcgtgaa gaacgtctga tcctgcgtta cgcgcacaac cacggtaacg
     1501 aatctctgta ctctatcatc gttgttgcgc tggaaaccgc gatgcgtcag ggtgaaatcc
     1561 tgggtctgcg ttgggaaaac atcaacctga aagcgcgtgt tgcgcacctg ccggacacca
     1621 aaaacggtac ccgtcgtgac gttccgctgt ctctgaaagc gcgtgacgcg atcatccgta
     1681 tgggtgttga aaacaccggt caggttttca aatacggttc tcagggtctg aaatctacct
     1741 ggcgtgttat gctgcagcgt ctggcgatcg ttgacctgca cttccacgac ctgcgtcacg
     1801 aagcgatctc tcgtctgttc gaactgggta ccctggacat gatggaagtt gcggcgatct
     1861 ctggtcacaa atctctgtct atgctgaaac gttacaccca cctgaaagcg cagcgtctgg
     1921 ttaaaaaact ggaaggtggt aaatctaaag gtcgtcaggt tgttatcaac cacctgatcc
     1981 cgtacccggc gatcctgctg cagaccgaaa accacgttac cgttcgtttc ctggacttcg
     2041 acgaactgct gatcaccggt tcttgccgtg actctaccct ggcgctggcg caggaccgtc
     2101 tgctgcgtcg tctgatgacc gcgctgcgtg acgcgacccc gatcccggcg ccggaccagt
     2161 acctggaact gatcgaagaa acctctgttg ttatgatcga cccgctggcg gcggcgtaac
     2221 tcgagtagag gcatcaaata aaacgaaagg ctcagtcgaa agactgggcc tttcgtttta
     2281 tcgtcaaaag ggcgacacat tctgaaatga gctgttgaca attaatcatc cggctcgtat
     2341 ataggaggta aaaaaatgtc ccacttggcg gaattggtag cgagcgcgaa agcagcaatt
     2401 agccaggcaa gcgacgtggc agcgctggat aatgtccgtg tggagtatct gggtaaaaag
     2461 ggccacctga ccctgcaaat gacgaccttg cgtgagttgc cgccagaaga acgtccggca
     2521 gccggtgcgg tgattaatga agcgaaagag caagtgcaac aggcgctgaa tgcccgtaag
     2581 gctgagctgg agagcgctgc gctgaacgcg cgtttggccg cagaaacgat cgacgtgagc
     2641 ctgccgggtc gtcgtatcga gaacggtggc ctgcatccgg ttacgcgtac catcgaccgc
     2701 attgagagct tcttcggcga actgggtttt accgtggcga cgggtccgga gatcgaggat
     2761 gactaccaca acttcgacgc tctgaacatc ccgggtcacc acccagcacg tgccgaccat
     2821 gacacctttt ggttcgatac gacccgtctg ctgcgtaccc aaacttccgg tgttcagatc
     2881 cgtaccatga aagcccagca gccgccgatt cgtattatcg cgcctggtcg cgtgtatcgc
     2941 aacgattacg accagaccca caccccgatg ttccatcaaa tggaaggcct gattgttgat
     3001 acgaacatct cttttaccaa tctgaaaggc accctgcatg atttcctgcg taactttttc
     3061 gaagaggatc tgcagattcg cttccgtccg agctactttc cgtttacgga gccgtcggcg
     3121 gaagttgatg tcatgggtaa gaatggtaag tggctggaag ttctgggttg cggcatggtt
     3181 cacccgaatg tcctgcgcaa tgtcggcatt gaccctgagg tctacagcgg ctttggtttt
     3241 ggtatgggta tggagcgcct gactatgctg cgctatggcg ttaccgattt gcgcagcttt
     3301 ttcgaaaacg atctgcgctt cctgaaacaa ttcaagtaga agggcgacac aaaaggtatt
     3361 ctaaatgcat aataaatact gataacatct tatagtttgt attatatttt gtattatcgt
     3421 tgacatgtat aattttgata tcaaaaactg attttccctt tattattttc gagatttatt
     3481 ttcttaattc tctttaacaa actagaaata ttgtatatac aaaaaatcat aaataataga
     3541 tgaatagttt aattataggt gttcatcaat cgaaaaagca acgtatctta tttaaagtgc
     3601 gttgcttttt tctcatttat aaggttaaat aattctcata tatcaagcaa agtgacaggc
     3661 gcccttaaat attctgacaa atgctctttc cctaaactcc ccccataaaa aaacccgccg
     3721 aagcgggttt ttacgttatt tgcggattaa cgattactcg ttatcagaac cgcccaggat
     3781 gcctggcagt tccctactct cgccgctgcg ctcggtcgtt cggctgcggg acctcagcgc
     3841 tagcggagtg tatactggct tactatgttg gcactgatga gggtgtcagt gaagtgcttc
     3901 atgtggcagg agaaaaaagg ctgcaccggt gcgtcagcag aatatgtgat acaggatata
     3961 ttccgcttcc tcgctcactg actcgctacg ctcggtcgtt cgactgcggc gagcggaaat
     4021 ggcttacgaa cggggcggag atttcctgga agatgccagg aagatactta acagggaagt
     4081 gagagggccg cggcaaagcc gtttttccat aggctccgcc cccctgacaa gcatcacgaa
     4141 atctgacgct caaatcagtg gtggcgaaac ccgacaggac tataaagata ccaggcgttt
     4201 ccccctggcg gctccctcgt gcgctctcct gttcctgcct ttcggtttac cggtgtcatt
     4261 ccgctgttat ggccgcgttt gtctcattcc acgcctgaca ctcagttccg ggtaggcagt
     4321 tcgctccaag ctggactgta tgcacgaacc ccccgttcag tccgaccgct gcgccttatc
     4381 cggtaactat cgtcttgagt ccaacccgga aagacatgca aaagcaccac tggcagcagc
     4441 cactggtaat tgatttagag gagttagtct tgaagtcatg cgccggttaa ggctaaactg
     4501 aaaggacaag ttttggtgac tgcgctcctc caagccagtt acctcggttc aaagagttgg
     4561 tagctcagag aaccttcgaa aaaccgccct gcaaggcggt tttttcgttt tcagagcaag
     4621 agattacgcg cagaccaaaa cgatctcaag aagatcatct tattaagctt tgtgcgagac
     4681 g
//
