# Supplementary material for: Do the Shuffle: Expanding the Synthetic Biology Toolkit for Shufflon-like Recombination Systems
Source: ACS Synth Biol. 2025 Jan 27;14(2):363–72. doi: 10.1021/acssynbio.4c00790 (PMC11852207; doi:10.1021/acssynbio.4c00790)
Supplement: Supplementary file 2 — sb4c00790_si_002.zip [file sb4c00790_si_002.zip › SI-P. parmentieri reporter.gb]

LOCUS       SI-P._parmentier        7841 bp    DNA     circular UNA 10-OCT-2024
DEFINITION  Generated by Gibson/Homology Cloning (pAttB-Entry-v2 (digested by
            PspXI, EcoRI) linearized backbone, Part 1, Part 2, Part 3, Part 4,
            Part 5).
ACCESSION   urn.local...nb-ib5fing
VERSION     urn.local...nb-ib5fing
KEYWORDS    .
SOURCE      
  ORGANISM  .
FEATURES             Location/Qualifiers
     misc_feature    join(<1899..>1904,<1..>77)
                     /standard_name="Insert"
     misc_recomb     8..49
                     /standard_name="attB-Bxb1"
     misc_feature    8..28
                     /standard_name="attB-Left"
     misc_feature    29..49
                     /standard_name="attB-Right"
     misc_feature    57..333
                     /note="Geneious type: Concatenated sequence"
                     /standard_name="Part 1 (concatenated sequence 2)"
     misc_feature    57..127
                     /note="Geneious type: Gibson primer extension"
                     /standard_name="Gibson extension 1"
     misc_feature    57..77
                     /note="Geneious type: ligation"
                     /standard_name="Ligation"
     misc_feature    60..>77
                     /note="Geneious type: primer"
                     /standard_name="P167_F"
     misc_feature    75..>77
                     /note="Geneious type: reporter"
                     /standard_name="lacZ reporter"
     primer_bind     128..147
                     /standard_name="P parm FWD1"
     gene            <128..>145
                     /standard_name="Array2VPR"
     gene            <128..>145
                     /standard_name="eGFP"
     gene            <146..>246
                     /standard_name="Array2VPR"
     gene            <146..>246
                     /standard_name="eGFP"
     primer_bind     complement(245..264)
                     /standard_name="P parm REV1"
     gene            <247..>264
                     /standard_name="Array2VPR"
     gene            <247..>264
                     /standard_name="eGFP"
     misc_feature    complement(265..333)
                     /note="Geneious type: Gibson primer extension"
                     /standard_name="Gibson extension 2"
     misc_feature    310..583
                     /note="Geneious type: Concatenated sequence"
                     /standard_name="Part 2 (concatenated sequence 3)"
     misc_feature    310..333
                     /note="Geneious type: ligation"
                     /standard_name="Ligation"
     gene            <310..>494
                     /standard_name="Array2VPR"
     gene            <310..>494
                     /standard_name="eGFP"
     primer_bind     310..327
                     /standard_name="Universal FWD2"
     primer_bind     complement(495..514)
                     /standard_name="P parm REV2"
     gene            <495..>514
                     /standard_name="Array2VPR"
     gene            <495..>514
                     /standard_name="eGFP"
     misc_feature    complement(515..583)
                     /note="Geneious type: Gibson primer extension"
                     /standard_name="Gibson extension 3"
     misc_feature    560..942
                     /note="Geneious type: Concatenated sequence"
                     /standard_name="Part 3 (concatenated sequence 4)"
     misc_feature    <560..814
                     /note="Geneious type: ORF"
                     /standard_name="Rta-AD"
     misc_feature    560..583
                     /note="Geneious type: ligation"
                     /standard_name="Ligation"
     gene            <560..>855
                     /standard_name="Array2VPR"
     primer_bind     560..577
                     /standard_name="Universal FWD3"
     misc_feature    561..814
                     /note="Geneious type: Editing History Replacement"
                     /standard_name="GCCAGCGGTTCCGGACGGGCTGACGCATTGGACGATTTTGAT
                     CTGGATATGCTGGGAAGTGACGCCCTCGATGATTTTGACCTTGACATGCTTGGTTCGG
                     ATGCCCTTGATGACTTTGACCTCGACATGCTCGGCAGTGACGCCCTTGATGATTTCGA
                     CCTGGACATGCTGATTAACTCTAGA"
     misc_feature    complement(790..834)
                     /note="Geneious type: primer"
                     /standard_name="P109_VPR_R"
     misc_feature    790..834
                     /note="Geneious type: primer"
                     /standard_name="P110_P2A_F"
     gene            824..>855
                     /note="Geneious type: misc_feature"
                     /standard_name="2A Peptide"
     primer_bind     complement(854..873)
                     /standard_name="P parm REV3"
     gene            <856..>873
                     /note="Geneious type: misc_feature"
                     /standard_name="2A Peptide"
     gene            <856..>873
                     /standard_name="Array2VPR"
     misc_feature    complement(874..942)
                     /note="Geneious type: Gibson primer extension"
                     /standard_name="Gibson extension 4"
     misc_feature    919..>1293
                     /note="Geneious type: Editing History Replacement"
                     /standard_name="GGCCAGCGGTTCCGGACGGGCTGACGCATTGGACGATTTTGA
                     TCTGGATATGCTGGGAAGTGACGCCCTCGATGATTTTGACCTTGACATGCTTGGTTCG
                     GATGCCCTTGATGACTTTGACCTCGACATGCTCGGCAGTGACGCCCTTGATGATTTCG
                     ACCTGGACATGCTGATTAACTCTAGATTCTCTGCAAGCGTGCCAATCCGGTA"
     misc_feature    919..1362
                     /note="Geneious type: Concatenated sequence"
                     /standard_name="Part 4 (concatenated sequence 5)"
     misc_feature    <919..967
                     /note="Geneious type: ORF"
                     /standard_name="p65 AD"
     misc_feature    919..942
                     /note="Geneious type: ligation"
                     /standard_name="Ligation"
     gene            <919..>1275
                     /standard_name="Array2VPR"
     primer_bind     919..936
                     /standard_name="Universal FWD4"
     misc_feature    968..985
                     /standard_name="GSGSGS linker"
     misc_feature    986..>1275
                     /note="Geneious type: ORF"
                     /standard_name="Rta-AD"
     primer_bind     complement(1275..1293)
                     /standard_name="P parm REV4"
     misc_feature    <1276..>1293
                     /note="Geneious type: ORF"
                     /standard_name="Rta-AD"
     gene            <1276..>1293
                     /standard_name="Array2VPR"
     misc_feature    complement(1294..1362)
                     /note="Geneious type: Gibson primer extension"
                     /standard_name="Gibson extension 5"
     misc_feature    1339..>1853
                     /note="Geneious type: Editing History Replacement"
                     /standard_name="GGCCAGCGGTTCCGGACGGGCTGACGCATTGGACGATTTTGA
                     TCTGGATATGCTGGGAAGTGACGCCCTCGATGATTTTGACCTTGACATGCTTGGTTCG
                     GATGCCCTTGATGACTTTGACCTCGACATGCTCGGCAGTGACGCCCTTGATGATTTCG
                     ACCTGGACATGCTGATTAACTCTAGACCACGTACCGGATTGGCACGCTTGCAGAG"
     misc_feature    1339..1917
                     /note="Geneious type: Concatenated sequence"
                     /standard_name="Part 5 (concatenated sequence 6)"
     misc_feature    <1339..>1834
                     /note="Geneious type: ORF"
                     /standard_name="p65 AD"
     misc_feature    1339..1362
                     /note="Geneious type: ligation"
                     /standard_name="Ligation"
     gene            <1339..>1834
                     /standard_name="Array2VPR"
     primer_bind     1339..1358
                     /standard_name="Universal FWD5"
     primer_bind     complement(1834..1853)
                     /standard_name="P parm REV5"
     misc_feature    <1835..>1853
                     /note="Geneious type: ORF"
                     /standard_name="p65 AD"
     gene            <1835..>1853
                     /standard_name="Array2VPR"
     misc_feature    complement(1854..1917)
                     /note="Geneious type: Gibson primer extension"
                     /standard_name="Gibson extension 6"
     misc_feature    1899..77
                     /note="Geneious type: Concatenated sequence"
                     /standard_name="pAttB-Entry-v2 (digested by PspXI, EcoRI)
                     linearized backbone (concatenated sequence 1)"
     misc_feature    1899..1917
                     /note="Geneious type: ligation"
                     /standard_name="Ligation"
     misc_feature    <1899..1916
                     /note="Geneious type: ligation"
                     /standard_name="Gibson overlap 56.4"
     misc_feature    <1899..1924
                     /note="Geneious type: primer"
                     /standard_name="P135_pA_F"
     misc_feature    complement(<1899..1917)
                     /note="Geneious type: primer"
                     /standard_name="P168_R"
     misc_feature    complement(<1899..1916)
                     /note="Geneious type: primer"
                     /standard_name="P134_Bxb1-lacZ_R"
     misc_feature    <1906..>3638
                     /standard_name="pA"
     misc_feature    1906..2025
                     /product="3'UTR_EMCV"
                     /standard_name="3'UTR_EMCV"
     misc_feature    complement(1999..2025)
                     /note="Geneious type: primer"
                     /standard_name="P139_3UTR_EMCV_R"
     misc_feature    2038..2847
                     /product="EES"
                     /standard_name="EES"
     misc_feature    2850..3438
                     /product="WPRE"
                     /standard_name="WPRE"
     misc_feature    3454..3638
                     /product="pA_GH-Bt"
                     /note="Geneious type: polyA_signal"
                     /standard_name="pA_GH-Bt"
     misc_feature    3519..3542
                     /note="Geneious type: primer"
                     /standard_name="P140_pA-GH-Bt-F"
     misc_feature    complement(3621..3645)
                     /note="Geneious type: primer"
                     /standard_name="P136_pA_R"
     misc_feature    3628..3645
                     /note="Geneious type: ligation"
                     /standard_name="Gibson overlap 56.3"
     misc_feature    3628..3654
                     /note="Geneious type: primer"
                     /standard_name="P137_Neo_R"
     regulatory      complement(3639..3908)
                     /note="Geneious type: terminator"
                     /standard_name="TK_PA_terminator"
     misc_feature    <3639..>5156
                     /standard_name="Neo selection"
     gene            complement(4086..4874)
                     /gene="NeoR/KanR"
                     /standard_name="NeoR/KanR"
     regulatory      complement(4960..5156)
                     /note="Geneious type: promoter"
                     /standard_name="SV40_promoter"
     misc_feature    complement(4980..4999)
                     /standard_name="SV40pro_F_primer"
     rep_origin      complement(4984..5061)
     misc_feature    5128^5129
                     /note="Geneious type: Editing History Deletion"
                     /standard_name="GCTGGGGAGCCTGGGGACTTTCCACACCTGGTTGCTGACTAA
                     TTGAGATGCATGCTTTGCATACTTCTGCCT"
     misc_feature    complement(5139..5182)
                     /note="Geneious type: primer"
                     /standard_name="P138_Neo_F"
     misc_feature    5157..5182
                     /note="Geneious type: ligation"
                     /standard_name=" Gibson overlap 56.8"
     misc_feature    5157..5207
                     /note="Geneious type: primer"
                     /standard_name="P83_MediCopy_fr"
     misc_feature    5183..5190
                     /note="Geneious type: Inserted sequence"
                     /standard_name="SgsI"
     misc_feature    <5191..>7815
                     /standard_name="medium copy"
     misc_feature    5227
                     /note="Geneious type: Editing History Replacement"
                     /standard_name="G"
     regulatory      5395..5496
                     /note="Geneious type: promoter"
                     /standard_name="Potential promoter"
     misc_feature    5497..5501
                     /note="Geneious type: RBS"
                     /note="Shine-Dalgarno sequence"
                     /standard_name="SD_SEQ"
     CDS             5507..5698
                     /standard_name="ROP"
     misc_feature    5603..5759
                     /note="H-strand Y effector site"
                     /standard_name="H_Y_EFF"
     misc_feature    5689
                     /note="Geneious type: Mutation"
                     /standard_name="AtoG"
     misc_feature    5689
                     /note="Geneious type: Editing History Replacement"
                     /standard_name="A"
     misc_feature    complement(5692..5710)
                     /note="Geneious type: primer"
                     /standard_name="pGex rev"
     misc_feature    5748..5768
                     /note="Geneious type: primer"
                     /standard_name="pEX-For"
     misc_feature    complement(5943..6006)
                     /note="L-strand Y effector site"
                     /standard_name="L_Y_EFF"
     rep_origin      6099..6737
     misc_feature    complement(6111..6730)
                     /note="Geneious type: origin of replication"
                     /standard_name="pBR322 origin"
     misc_feature    6426..6448
                     /note="Geneious type: primer"
                     /standard_name="P93_Ori_Seq"
     misc_feature    complement(6426..6448)
                     /note="Geneious type: primer"
                     /standard_name="P94_Ori_Seq"
     misc_feature    complement(6885..7745)
                     /note="Geneious type: marker"
                     /standard_name="amp marker"
     misc_feature    complement(7753..7757)
                     /note="Geneious type: RBS"
                     /note="Shine-Dalgarno sequence"
                     /standard_name="SD_SEQ"
     regulatory      complement(7780..7786)
                     /note="Geneious type: promoter"
                     /note="promoter P3"
                     /standard_name="P3_P"
     regulatory      complement(7787..7815)
                     /note="Geneious type: promoter"
                     /standard_name="amp prom"
     misc_feature    complement(7794..7837)
                     /note="Geneious type: primer"
                     /standard_name="P84_MediCopy_rv"
     misc_feature    7816..7837
                     /note="Geneious type: ligation"
                     /standard_name=" Gibson overlap 56.4"
     misc_feature    7816..67
                     /note="Geneious type: primer"
                     /standard_name="P133_Bxb1-lacZ_F"
     misc_feature    7818..7841
                     /standard_name="Gibson overlap 56.6"
ORIGIN      
        1 agagctcccg gcttgtcgac gacggcggtc tccgtcgtca ggatcatcct cgtcgactag
       61 tggatccagt gtggtggaat tcttgaaccg cttgtgagca ccttgccaat ccggtgcgtg
      121 gggtaccgac gtaaacggcc acaagttcag cgtgtccggc gagggcgagg gcgatgccac
      181 ctacggcaag ctgaccctga agttcatctg caccaccggc aagctgcccg tgccctggcc
      241 caccctcgtg accaccctga cctaccacgc accggattgg caaggtgctc acaagcggtt
      301 caaggtaccc aggagcgcac catcttcttc aaggacgacg gcaactacaa gacccgcgcc
      361 gaggtgaagt tcgagggcga caccctggtg aaccgcatcg agctgaaggg catcgacttc
      421 aaggaggacg gcaacatcct ggggcacaag ctggagtaca actacaacag ccacaacgtc
      481 tatatcatgg ccgacaagca gaagaacggc atcattgaac cgcttgtgag caccttgcca
      541 atccggtgcg tggggtaccg agatggccga tactgtgatt ccccagaagg aagaggctgc
      601 aatctgtggc caaatggacc tttcccatcc gcccccaagg ggccatctgg atgagctgac
      661 aaccacactt gagtccatga ccgaggatct gaacctggac tcacccctga ccccggaatt
      721 gaacgagatt ctggatacct tcctgaacga cgagtgcctc ttgcatgcca tgcatatcag
      781 cacaggactg tccatcttcg acacatctct gtttggcagt ggagagggca gaggaagtct
      841 gctaacatgc ggtgacgtcg aggagaatcc tggccacgca ccggattggc aaggtgctca
      901 caagcggttc aaggtacccg acgaggactt cagctctatc gccgacatgg acttctccgc
      961 actgctgggt agcggatcgg gatctcggga ttccagggaa gggatgtttt tgccgaagcc
     1021 tgaggccggc tccgctatta gtgacgtgtt tgagggccgc gaggtgtgcc agccaaaacg
     1081 aatccggcca tttcatcctc caggaagtcc atgggccaac cgcccactcc ccgccagcct
     1141 cgcaccaaca ccaaccggtc cagtacatga gccagtcggg tcactgaccc cggcaccagt
     1201 ccctcagcca ctggatccag cgcccgcagt gactcccgag gccagtcacc tgttggagga
     1261 tcccgatgaa gagacgagcc aggctgtcaa agcttgaacc gcttgtgagc accttgccaa
     1321 tccggtgcgt ggggtacccc tacgagacat tcaagagcat catgaagaag tcccccttca
     1381 gcggccccac cgaccctaga cctccaccta gaagaatcgc cgtgcccagc agatccagcg
     1441 ccagcgtgcc aaaacctgcc ccccagcctt accccttcac cagcagcctg agcaccatca
     1501 actacgacga gttccctacc atggtgttcc ccagcggcca gatctctcag gcctctgctc
     1561 tggctccagc ccctcctcag gtgctgcctc aggctcctgc tcctgcacca gctccagcca
     1621 tggtgtctgc actggctcag gcaccagcac ccgtgcctgt gctggctcct ggacctccac
     1681 aggctgtggc tccaccagcc cctaaaccta cacaggccgg cgagggcaca ctgtctgaag
     1741 ctctgctgca gctgcagttc gacgacgagg atctgggagc cctgctggga aacagcaccg
     1801 atcctgccgt gttcaccgac ctggccagcg tggacaacag cgagttccag cagccacgca
     1861 ccggattggc aaggtgctca caagcggttc aaactcgagt ctagatgtag tcactggcac
     1921 aacgcgttac ccggtaagcc aatcgggtat acacggtcgt catactgcag acagggttct
     1981 tctactttgc aagatagtct tgagtagtaa aataaataga tagagaaaag cgtcttcctg
     2041 ttctcatcac atcatatcaa ggttatatac catcaatatt gccacagatg ttacttagcc
     2101 ttttaatatt tctctaattt agtgtatatg caatgatagt tctctgattt ctgagattga
     2161 gtttctcatg tgtaatgatt atttagagtt tctctttcat ctgttcaaat ttttgtctag
     2221 ttttattttt tactgatttg taagacttct ttttataatc tgcatattac aattctcttt
     2281 actggggtgt tgcaaatatt ttctgtcatt ctatggcctg acttttctta atggtttttt
     2341 aattttaaaa ataagtctta atattcatgc aatctaatta acaatctttt ctttgtggtt
     2401 aggactttga gtcataagaa atttttctct acactgaagt catgatggca tgcttctata
     2461 ttattttcta aaagatttaa agttttgcct tctccattta gacttataat tcactggaat
     2521 ttttttgtgt gtatggtatg acatatgggt tcccttttat tttttacata taaatatatt
     2581 tccctgtttt tctaaaaaag aaaaagatca tcattttccc attgtaaaat gccatatttt
     2641 tttcataggt cacttacata tatcaatggg tctgtttctg agctctactc tattttatca
     2701 gcctcactgt ctatccccac acatctcatg ctttgctcta aatcttgata tttagtggaa
     2761 cattctttcc cattttgttc tacaagaata tttttgttat tgtctttggg ctttctatat
     2821 acattttgaa atgaggttga caagttaata atcaacctct ggattacaaa atttgtgaaa
     2881 gattgactgg tattcttaac tatgttgctc cttttacgct atgtggatac gctgctttaa
     2941 tgcctttgta tcatgctatt gcttcccgta tggctttcat tttctcctcc ttgtataaat
     3001 cctggttgct gtctctttat gaggagttgt ggcccgttgt caggcaacgt ggcgtggtgt
     3061 gcactgtgtt tgctgacgca acccccactg gttggggcat tgccaccacc tgtcagctcc
     3121 tttccgggac tttcgctttc cccctcccta ttgccacggc ggaactcatc gccgcctgcc
     3181 ttgcccgctg ctggacaggg gctcggctgt tgggcactga caattccgtg gtgttgtcgg
     3241 ggaaatcatc gtcctttcct tggctgctcg cctgtgttgc cacctggatt ctgcgcggga
     3301 cgtccttctg ctacgtccct tcggccctca atccagcgga ccttccttcc cgcggcctgc
     3361 tgccggctct gcggcctctt ccgcctcttc gccttcgccc tcagacgagt cggatctccc
     3421 tttgggccgc ctccccgcat ctgtgccttc tagttgccag ccatctgttg tttgcccctc
     3481 ccccgtgcct tccttgaccc tggaaggtgc cactcccact gtcctttcct aataaaatga
     3541 ggaaattgca tcgcattgtc tgagtaggtg tcattctatt ctggggggtg gggtggggca
     3601 ggacagcaag ggggaggatt ggcaagacaa tagcaggcct atggcagggc ctgccgcccc
     3661 gacgttggct gcgagccctg ggccttcacc cgaacttggg gggtggggtg gggaaaagga
     3721 agaaacgcgg gcgtattggc cccaatgggg tctcggtggg gtatcgacag agtgccagcc
     3781 ctgggaccga accccgcgtt tatgaacaaa cgacccaaca ccgtgcgttt tattctgtct
     3841 ttttattgcc gtcatagcgc gggttccttc cggtattgtc tccttccgtg tttcagttag
     3901 cctcccccta gggtgggcga agaactccag catgagatcc ccgcgctgga ggatcatcca
     3961 gccggcgtcc cggaaaacga ttccgaagcc caacctttca tagaaggcgg cggtggaatc
     4021 gaaatctcgt gatggcaggt tgggcgtcgc ttggtcggtc atttcgaacc ccagagtccc
     4081 gctcagaaga actcgtcaag aaggcgatag aaggcgatgc gctgcgaatc gggagcggcg
     4141 ataccgtaaa gcacgaggaa gcggtcagcc cattcgccgc caagctcttc agcaatatca
     4201 cgggtagcca acgctatgtc ctgatagcgg tccgccacac ccagccggcc acagtcgatg
     4261 aatccagaaa agcggccatt ttccaccatg atattcggca agcaggcatc gccatgggtc
     4321 acgacgagat cctcgccgtc gggcatgctc gccttgagcc tggcgaacag ttcggctggc
     4381 gcgagcccct gatgctcttc gtccagatca tcctgatcga caagaccggc ttccatccga
     4441 gtacgtgctc gctcgatgcg atgtttcgct tggtggtcga atgggcaggt agccggatca
     4501 agcgtatgca gccgccgcat tgcatcagcc atgatggata ctttctcggc aggagcaagg
     4561 tgagatgaca ggagatcctg ccccggcact tcgcccaata gcagccagtc ccttcccgct
     4621 tcagtgacaa cgtcgagcac agctgcgcaa ggaacgcccg tcgtggccag ccacgatagc
     4681 cgcgctgcct cgtcttgcag ttcattcagg gcaccggaca ggtcggtctt gacaaaaaga
     4741 accgggcgcc cctgcgctga cagccggaac acggcggcat cagagcagcc gattgtctgt
     4801 tgtgcccagt catagccgaa tagcctctcc acccaagcgg ccggagaacc tgcgtgcaat
     4861 ccatcttgtt caatcatgcg aaacgatcct catcctgtct cttgatcgat ctttgcaaaa
     4921 gcctaggcct ccaaaaaagc ctcctcacta cttctggaat agctcagagg ccgaggcggc
     4981 ctcggcctct gcataaataa aaaaaattag tcagccatgg ggcggagaat gggcggaact
     5041 gggcggagtt aggggcggga tgggcggagt taggggcggg actatggttg ctgactaatt
     5101 gagatgcatg ctttgcatac ttctgcctgc tggggagcct ggggactttc cacacccatg
     5161 tcatcttatt attcagtatt taggcgcgcc ggtcttcggt ttccgtgttt cgtaaagtct
     5221 ggaaacacgg aagtcagcgc cctgcaccat tatgttccgg atctgcatcg caggatgctg
     5281 ctggctaccc tgtggaacac ctacatctgt attaacgaag cgctggcatt gaccctgagt
     5341 gatttttctc tggtcccgcc gcatccatac cgccagttgt ttaccctcac aacgttccag
     5401 taaccgggca tgttcatcat cagtaacccg tatcgtgagc atcctctctc gtttcatcgg
     5461 tatcattacc cccatgaaca gaaatccccc ttacacggag gcatcagtga ccaaacagga
     5521 aaaaaccgcc cttaacatgg cccgctttat cagaagccag acattaacgc ttctggagaa
     5581 actcaacgag ctggacgcgg atgaacaggc agacatctgt gaatcgcttc acgaccacgc
     5641 tgatgagctt taccgcagct gcctcgcgcg tttcggtgat gacggtgaga acctctgaca
     5701 catgcagctc ccggagacgg tcacagcttg tctgtaagcg gatgccggga gcagacaagc
     5761 ccgtcagggc gcgtcagcgg gtgttggcgg gtgtcggggc gcagccatga cccagtcacg
     5821 tagcgatagc ggagtgtata ctggcttaac tatgcggcat cagagcagat tgtactgaga
     5881 gtgcaccata tgcggtgtga aataccgcac agatgcgtaa ggagaaaata ccgcatcagg
     5941 cgctcttccg cttcctcgct cactgactcg ctgcgctcgg tcgttcggct gcggcgagcg
     6001 gtatcagctc actcaaaggc ggtaatacgg ttatccacag aatcagggga taacgcagga
     6061 aagaacatgt gagcaaaagg ccagcaaaag gccaggaacc gtaaaaaggc cgcgttgctg
     6121 gcgtttttcc ataggctccg cccccctgac gagcatcaca aaaatcgacg ctcaagtcag
     6181 aggtggcgaa acccgacagg actataaaga taccaggcgt ttccccctgg aagctccctc
     6241 gtgcgctctc ctgttccgac cctgccgctt accggatacc tgtccgcctt tctcccttcg
     6301 ggaagcgtgg cgctttctca tagctcacgc tgtaggtatc tcagttcggt gtaggtcgtt
     6361 cgctccaagc tgggctgtgt gcacgaaccc cccgttcagc ccgaccgctg cgccttatcc
     6421 ggtaactatc gtcttgagtc caacccggta agacacgact tatcgccact ggcagcagcc
     6481 actggtaaca ggattagcag agcgaggtat gtaggcggtg ctacagagtt cttgaagtgg
     6541 tggcctaact acggctacac tagaaggaca gtatttggta tctgcgctct gctgaagcca
     6601 gttaccttcg gaaaaagagt tggtagctct tgatccggca aacaaaccac cgctggtagc
     6661 ggtggttttt ttgtttgcaa gcagcagatt acgcgcagaa aaaaaggatc tcaagaagat
     6721 cctttgatct tttctacggg gtctgacgct cagtggaacg aaaactcacg ttaagggatt
     6781 ttggtcatga gattatcaaa aaggatcttc acctagatcc ttttaaatta aaaatgaagt
     6841 tttaaatcaa tctaaagtat atatgagtaa acttggtctg acagttacca atgcttaatc
     6901 agtgaggcac ctatctcagc gatctgtcta tttcgttcat ccatagttgc ctgactcccc
     6961 gtcgtgtaga taactacgat acgggagggc ttaccatctg gccccagtgc tgcaatgata
     7021 ccgcgcgacc cacgctcacc ggctccagat ttatcagcaa taaaccagcc agccggaagg
     7081 gccgagcgca gaagtggtcc tgcaacttta tccgcctcca tccagtctat taattgttgc
     7141 cgggaagcta gagtaagtag ttcgccagtt aatagtttgc gcaacgttgt tgccattgct
     7201 gcaggcatcg tggtgtcacg ctcgtcgttt ggtatggctt cattcagctc cggttcccaa
     7261 cgatcaaggc gagttacatg atcccccatg ttgtgcaaaa aagcggttag ctccttcggt
     7321 cctccgatcg ttgtcagaag taagttggcc gcagtgttat cactcatggt tatggcagca
     7381 ctgcataatt ctcttactgt catgccatcc gtaagatgct tttctgtgac tggtgagtac
     7441 tcaaccaagt cattctgaga atagtgtatg cggcgaccga gttgctcttg cccggcgtca
     7501 acacgggata ataccgcgcc acatagcaga actttaaaag tgctcatcat tggaaaacgt
     7561 tcttcggggc gaaaactctc aaggatctta ccgctgttga gatccagttc gatgtaaccc
     7621 actcgtgcac ccaactgatc ttcagcatct tttactttca ccagcgtttc tgggtgagca
     7681 aaaacaggaa ggcaaaatgc cgcaaaaaag ggaataaggg cgacacggaa atgttgaata
     7741 ctcatactct tcctttttca atattattga agcatttatc agggttattg tctcatgagc
     7801 ggatacatat ttgaacgcat tgcagagata ttgtatttaa g
//
