# Supplementary material for: Do the Shuffle: Expanding the Synthetic Biology Toolkit for Shufflon-like Recombination Systems
Source: ACS Synth Biol. 2025 Jan 27;14(2):363–72. doi: 10.1021/acssynbio.4c00790 (PMC11852207; doi:10.1021/acssynbio.4c00790)
Supplement: Supplementary file 2 — sb4c00790_si_002.zip [file sb4c00790_si_002.zip › SI-P. parvum expression plasmid.gb]

LOCUS       SI-P._parvum_expression_plasmid        4684 bp    circul  circular SYN 10-OCT-2024
DEFINITION  [pM279:443595].
ACCESSION   ATUM
KEYWORDS    .
SOURCE      Synthetic
  ORGANISM  .
COMMENT     VNTNAME.
FEATURES             Location/Qualifiers
     source          1..4684
                     /organism="synthetic"
     CDS             complement(1..660)
                     /product="M_Chloramphenicol-r_*"
                     /translation="MEKKITGYTTVDISQWHRKEHFEAFQSVAQCTYNQTVQLDITAF
                     LKTVKKNKHKFYPAFIHILARLMNAHPEFRMAMKDGELVIWDSVHPCYTVFHEQTETF
                     SSLWSEYHDDFRQFLHIYSQDVACYGENLAYFPKGFIENMFFVSANPWVSFTSFDLNV
                     ANMDNFFAPVFTMGKYYTQGDKVLMPLAIQVHHAVCDGFHVGRMLNELQQYCDEWQGG
                     A*"
                     /standard_name="M_Chloramphenicol-r_*"
     misc_feature    complement(671..788)
                     /product="P_Amp"
                     /standard_name="P_Amp"
     gene            1002..2284
                     /gene="Pectobacterium_polaris_Rci"
                     /standard_name="Pectobacterium_parvum_Rci"
     misc_feature    1002..2284
                     /product="insert:820610"
     misc_feature    2302..2346
                     /product="P_trc"
                     /standard_name="P_trc"
     misc_feature    2346..2357
                     /product="strong RBS"
     CDS             2359..3342
                     /product="M_PheS 294G_*"
                     /translation="MSHLAELVASAKAAISQASDVAALDNVRVEYLGKKGHLTLQMTT
                     LRELPPEERPAAGAVINEAKEQVQQALNARKAELESAALNARLAAETIDVSLPGRRIE
                     NGGLHPVTRTIDRIESFFGELGFTVATGPEIEDDYHNFDALNIPGHHPARADHDTFWF
                     DTTRLLRTQTSGVQIRTMKAQQPPIRIIAPGRVYRNDYDQTHTPMFHQMEGLIVDTNI
                     SFTNLKGTLHDFLRNFFEEDLQIRFRPSYFPFTEPSAEVDVMGKNGKWLEVLGCGMVH
                     PNVLRNVGIDPEVYSGFGFGMGMERLTMLRYGVTDLRSFFENDLRFLKQFK*"
                     /standard_name="M_PheS 294G_*"
     misc_feature    complement(3360..3660)
                     /product="Term_bla"
                     /standard_name="Term_bla"
     misc_feature    complement(3661..3780)
                     /product="Term_rpoC"
                     /standard_name="Term_rpoC"
     misc_feature    complement(3843..4669)
                     /product="Ori_p15a"
                     /standard_name="Ori_p15a"
ORIGIN      
        1 ttacgccccg ccctgccact catcgcagta ctgttgtaat tcattaagca ttctgccgac
       61 atggaagcca tcacaaacgg catgatgaac ctgaatcgcc agcggcatca gcaccttgtc
      121 gccttgcgta taatatttgc ccatggtgaa aacgggggcg aagaagttgt ccatattggc
      181 cacgtttaaa tcaaaactgg tgaaactcac ccagggattg gctgacacga aaaacatatt
      241 ctcaataaat cctttaggga aataggccag gttttcaccg taacacgcca catcttgcga
      301 atatatgtgt agaaactgcc ggaaatcgtc gtggtattca ctccagagcg atgaaaacgt
      361 ttcagtttgc tcatggaaaa cggtgtaaca tgggtgaaca ctatcccata tcaccagctc
      421 accgtctttc attgccatac ggaattctgg atgagcattc atcaggcggg caagaatgtg
      481 aataaaggcc ggataaaact tgtgcttatt tttctttacg gtttttaaaa aggccgtaat
      541 atccagctga acggtctggt tataggtaca ttgagcaact gactgaaatg cctcaaaatg
      601 ttctttacga tgccattggg atatatcaac ggtggtatat ccagtgattt ttttctccat
      661 attcttcctt tttcaatatt attgaagcat ttatcagggt tattgtctca tgagcggata
      721 catatttgaa tgtatttaga aaaataaaca aataggggtc agtgttacaa ccaattaacc
      781 aattctgatg cgcgtctcta ccatttgcct ggcggcagta gcgcggtggt cccacctgac
      841 cccatgccga actcagaagt gaaacgccgt agcgccgatg gtagtgtggg gactccccat
      901 gcgagagtag ggaactgcca ggcatcaaat aaaacgaaag gctcagtcga aagactgggc
      961 ctttcgcccg ggctaattac ggggtgtcgc ccttcgctga agacgtctcc ctcgacaatt
     1021 cgccaatttg gtgcaaaacc tttcgcggta tggcatgata gcgcccggaa gagagacaat
     1081 tcagggtggt gaatatgaaa aaacgtatca aaaaaatcct gctgtctaaa gcgctggaca
     1141 aatacttcac caccgtttct cgtcacaaac gtggtcagct gcaggaattc taccgtatca
     1201 acgttatcaa acgttcttct ctggcgggtc gttacatgga cgaagtttct tctgttgaca
     1261 tcgcgtctta ccgtgacgac cgtctggcgc agatcaaccc gcgtaccaaa aaaaccatct
     1321 ctggtaacac cgttcgtctg gaaatggcgc tgctgtctgc gctgtacaac ctggcgaaag
     1381 ttgaatgggg tacctgcacc accaacccgg ttgaaaacgt tcgtaaaccg accgtttctt
     1441 ctggtcgtac ccgtcgtctg acctctcagg aagaacgtaa aatcacccgt tacctgaaat
     1501 ctaaaaaccc ggaactgctg gcgatcttcc gtctggcggt tgaaaccgcg atgcgtcagg
     1561 gtgaaatcct gtctctgcgt tgggaacaca tcgacctgcg tctgggtatc gcgcacctgc
     1621 cgctgaccaa aaacggttct gcgcgtgacg ttccgctgtc ttctaaagcg cgtcaggttc
     1681 tgaaagaaat ctctgaactg gttcgtcacg aatgcggttc tgttttctct tacacctctt
     1741 ctggtttcaa atctgcgtgg cgtatcgcgc tgcagaccat gtctatcgaa gacctgcact
     1801 tccacgacct gcgtcacgaa gcgatctctc gtttcttcga actggacacc ctgaacgtta
     1861 tggaaatcgc ggcgatctct ggtcacaaat ctatgaacat gctgaaacgt tacacccacc
     1921 tgcgtgcgac ccacctggtt ggtaaactgg acgcgcgtaa aaaacaggcg cagaaactga
     1981 tctctatctt catcccgtac ccggcggaca tcgaagttca cgacggtggt aaagttacca
     2041 tgaccttctc tgacttcgac gacctggttg ttaccgcgcc gacctacgac gacgcgctgc
     2101 gtgttgcgtc tgttgaactg ctgcgtttcc aggcgatcgc ggcgaaaaac ggtgaacgtc
     2161 tgccgccgcc gggtcacatc tctgttaaca tgtctgaacg tatcctgatc tctccgctgt
     2221 aactcgagta gaggcatcaa ataaaacgaa aggctcagtc gaaagactgg gcctttcgtt
     2281 ttatcgtcaa aagggcgaca cattctgaaa tgagctgttg acaattaatc atccggctcg
     2341 tatataggag gtaaaaaaat gtcccacttg gcggaattgg tagcgagcgc gaaagcagca
     2401 attagccagg caagcgacgt ggcagcgctg gataatgtcc gtgtggagta tctgggtaaa
     2461 aagggccacc tgaccctgca aatgacgacc ttgcgtgagt tgccgccaga agaacgtccg
     2521 gcagccggtg cggtgattaa tgaagcgaaa gagcaagtgc aacaggcgct gaatgcccgt
     2581 aaggctgagc tggagagcgc tgcgctgaac gcgcgtttgg ccgcagaaac gatcgacgtg
     2641 agcctgccgg gtcgtcgtat cgagaacggt ggcctgcatc cggttacgcg taccatcgac
     2701 cgcattgaga gcttcttcgg cgaactgggt tttaccgtgg cgacgggtcc ggagatcgag
     2761 gatgactacc acaacttcga cgctctgaac atcccgggtc accacccagc acgtgccgac
     2821 catgacacct tttggttcga tacgacccgt ctgctgcgta cccaaacttc cggtgttcag
     2881 atccgtacca tgaaagccca gcagccgccg attcgtatta tcgcgcctgg tcgcgtgtat
     2941 cgcaacgatt acgaccagac ccacaccccg atgttccatc aaatggaagg cctgattgtt
     3001 gatacgaaca tctcttttac caatctgaaa ggcaccctgc atgatttcct gcgtaacttt
     3061 ttcgaagagg atctgcagat tcgcttccgt ccgagctact ttccgtttac ggagccgtcg
     3121 gcggaagttg atgtcatggg taagaatggt aagtggctgg aagttctggg ttgcggcatg
     3181 gttcacccga atgtcctgcg caatgtcggc attgaccctg aggtctacag cggctttggt
     3241 tttggtatgg gtatggagcg cctgactatg ctgcgctatg gcgttaccga tttgcgcagc
     3301 tttttcgaaa acgatctgcg cttcctgaaa caattcaagt agaagggcga cacaaaaggt
     3361 attctaaatg cataataaat actgataaca tcttatagtt tgtattatat tttgtattat
     3421 cgttgacatg tataattttg atatcaaaaa ctgattttcc ctttattatt ttcgagattt
     3481 attttcttaa ttctctttaa caaactagaa atattgtata tacaaaaaat cataaataat
     3541 agatgaatag tttaattata ggtgttcatc aatcgaaaaa gcaacgtatc ttatttaaag
     3601 tgcgttgctt ttttctcatt tataaggtta aataattctc atatatcaag caaagtgaca
     3661 ggcgccctta aatattctga caaatgctct ttccctaaac tccccccata aaaaaacccg
     3721 ccgaagcggg tttttacgtt atttgcggat taacgattac tcgttatcag aaccgcccag
     3781 gatgcctggc agttccctac tctcgccgct gcgctcggtc gttcggctgc gggacctcag
     3841 cgctagcgga gtgtatactg gcttactatg ttggcactga tgagggtgtc agtgaagtgc
     3901 ttcatgtggc aggagaaaaa aggctgcacc ggtgcgtcag cagaatatgt gatacaggat
     3961 atattccgct tcctcgctca ctgactcgct acgctcggtc gttcgactgc ggcgagcgga
     4021 aatggcttac gaacggggcg gagatttcct ggaagatgcc aggaagatac ttaacaggga
     4081 agtgagaggg ccgcggcaaa gccgtttttc cataggctcc gcccccctga caagcatcac
     4141 gaaatctgac gctcaaatca gtggtggcga aacccgacag gactataaag ataccaggcg
     4201 tttccccctg gcggctccct cgtgcgctct cctgttcctg cctttcggtt taccggtgtc
     4261 attccgctgt tatggccgcg tttgtctcat tccacgcctg acactcagtt ccgggtaggc
     4321 agttcgctcc aagctggact gtatgcacga accccccgtt cagtccgacc gctgcgcctt
     4381 atccggtaac tatcgtcttg agtccaaccc ggaaagacat gcaaaagcac cactggcagc
     4441 agccactggt aattgattta gaggagttag tcttgaagtc atgcgccggt taaggctaaa
     4501 ctgaaaggac aagttttggt gactgcgctc ctccaagcca gttacctcgg ttcaaagagt
     4561 tggtagctca gagaaccttc gaaaaaccgc cctgcaaggc ggttttttcg ttttcagagc
     4621 aagagattac gcgcagacca aaacgatctc aagaagatca tcttattaag ctttgtgcga
     4681 gacg
//
