# Supplementary material for: Do the Shuffle: Expanding the Synthetic Biology Toolkit for Shufflon-like Recombination Systems
Source: ACS Synth Biol. 2025 Jan 27;14(2):363–72. doi: 10.1021/acssynbio.4c00790 (PMC11852207; doi:10.1021/acssynbio.4c00790)
Supplement: Supplementary file 2 — sb4c00790_si_002.zip [file sb4c00790_si_002.zip › SI-P. punjabense expression plasmid.gb]

LOCUS       SI-P._punjabense_expression_plasmid        5808 bp    DNA     circular UNA 10-OCT-2024
DEFINITION  Generated by Gibson/Homology Cloning (ATUM backbone, AraC-pBAD
            fragment, P. parmentieri CDS and upstream seq).
ACCESSION   urn.local...bn-ib5erdl
VERSION     urn.local...bn-ib5erdl
KEYWORDS    .
SOURCE      
  ORGANISM  .
FEATURES             Location/Qualifiers
     source          join(<3421..5808,1..>988)
                     /organism="synthetic"
     CDS             complement(1..660)
                     /product="M_Chloramphenicol-r_*"
                     /translation="MEKKITGYTTVDISQWHRKEHFEAFQSVAQCTYNQTVQLDITAF
                     LKTVKKNKHKFYPAFIHILARLMNAHPEFRMAMKDGELVIWDSVHPCYTVFHEQTETF
                     SSLWSEYHDDFRQFLHIYSQDVACYGENLAYFPKGFIENMFFVSANPWVSFTSFDLNV
                     ANMDNFFAPVFTMGKYYTQGDKVLMPLAIQVHHAVCDGFHVGRMLNELQQYCDEWQGG
                     A*"
                     /standard_name="M_Chloramphenicol-r_*"
     misc_feature    complement(671..788)
                     /product="P_Amp"
                     /standard_name="P_Amp"
     misc_feature    989..1035
                     /note="Geneious type: Editing History Insertion"
                     /standard_name
     regulatory      complement(999..>1035)
                     /note="Geneious type: terminator"
                     /note="pLannotate"
                     /standard_name="rrnB T1 terminator"
     gene            join(complement(<1036..>1055),complement(<3403..3407))
                     /gene="pLacIq_Rci8 ORF_rrnBT1"
                     /standard_name="pLacIq_Rci8 ORF_rrnBT1"
     source          join(complement(<1036..>1055),complement(<3403..>3420))
                     /organism="synthetic"
     misc_feature    1036..1055
                     /note="Geneious type: ligation"
                     /standard_name="Ligation"
     regulatory      complement(<1036..1042)
                     /note="Geneious type: terminator"
                     /note="Derived using Geneious Prime 2023.0.1 'Transfer
                     Annotations' based on nucleotide similarity"
                     /standard_name="rrnB_T1 term"
     misc_feature    join(complement(<1036..1055),complement(3403..>3420))
                     /note="Geneious type: Concatenated sequence"
                     /standard_name="ATUM backbone (concatenated sequence 1)"
     misc_feature    complement(1036..2217)
                     /note="Geneious type: Concatenated sequence"
                     /standard_name="P. parmentieri CDS and upstream seq
                     (concatenated sequence 3)"
     misc_feature    join(complement(<1036..>1055),complement(<3403..3407))
                     /product="insert:884845"
                     /standard_name="insert:884845"
     misc_feature    1037..3419
                     /note="Geneious type: Editing History Replacement"
                     /standard_name="CCCTTCGCTGAAGACGTTTATGACAACTTGACGGCTACATCA
                     TTCACTTTTTCTTCACAACCGGCACGGAACTCGCTCGGGCTGGCCCCGGTGCATTTTT
                     TAAATACCCGCGAGAAATAGAGTTGATCGTCAAAACCAACATTGCGACCGACGGTGGC
                     GATAGGCATCCGGGTGGTGCTCAAAAGCAGCTTCGCCTGGCTGATACGTTGGTCCTCG
                     CGCCAGCTTAAGACGCTAATCCCTAACTGCTGGCGGAAAAGATGTGACAGACGCGACG
                     GCGACAAGCAAACATGCTGTGCGACGCTGGCGATATCAAAATTGCTGTCTGCCAGGTG
                     ATCGCTGATGTACTGACAAGCCTCGCGTACCCGATTATCCATCGGTGGATGGAGCGAC
                     TCGTTAATCGCTTCCATGCGCCGCAGTAACAATTGCTCAAGCAGATTTATCGCCAGCA
                     GCTCCGAATAGCGCCCTTCCCCTTGCCCGGCGTTAATGATTTGCCCAAACAGGTCGCT
                     GAAATGCGGCTGGTGCGCTTCATCCGGGCGAAAGAACCCCGTATTGGCAAATATTGAC
                     GGCCAGTTAAGCCATTCATGCCAGTAGGCGCGCGGACGAAAGTAAACCCACTGGTGAT
                     ACCATTCGCGAGCCTCCGGATGACGACCGTAGTGATGAATCTCTCCTGGCGGGAACAG
                     CAAAATATCACCCGGTCGGCAAACAAATTCTCGTCCCTGATTTTTCACCACCCCCTGA
                     CCGCGAATGGTGAGATTGAGAATATAACCTTTCATTCCCAGCGGTCGGTCGATAAAAA
                     AATCGAGATAACCGTTGGCCTCAATCGGCGTTAAACCCGCCACCAGATGGGCATTAAA
                     CGAGTATCCCGGCAGCAGGGGATCATTTTGCGCTTCAGCCATACTTTTCATACTCCCG
                     CCATTCAGAGGAAGAAACCAATTGTCCATATTGCATCAGACATTGCCGTCACTGCGTC
                     TTTTACTGGCTCTTCTCGCTAACCAAACCGGTAACCCCGCTTATTAAAAGCATTCTGT
                     AACAAAGCGGGACCAAAGCCATGACAAAAACGCGTAACAAAAGTGTCTATAATCACGG
                     CAGAAAAGTCCACATTGATTATTTGCACGGCGTCACACTTTGCTATGCCATAGCATTT
                     TTATCCATAAGATTAGCGGTTCCTACCTGACGCTTTTTATCGCAACTCTCTACTGTTT
                     CTCCATACCGGAAGAGAGACAATTCAGGGTGGTGAATATGAAAAAACGTATCAAAAAA
                     ATGCTGCTGTCTCAGGCGCTGGACAAATACTTCGCGACCGTTTCTCGTTACAAACGTG
                     GTCAGCTGCAGGAATTCTACCGTATCAACGTTATCAAACGTTCTCCGCTGGCGAACCG
                     TCACATGGACGAAATCTCTTCTGTTGACATCGCGGGTTACCGTGACGACCGTCTGGCG
                     CAGATCAACCCGCGTACCAAAAAATCTATCTCTGGTAACACCGTTCGTCTGGAACTGG
                     CGCTGCTGTCTGCGCTGTACAACCTGGCGAAAGTTGAATGGGGTACCTGCACCTCTAA
                     CCCGGTTGAACACGTTCGTAAACCGGCGGTTTCTTCTGGTCGTGTTCGTCGTCTGACC
                     TCTCAGGAAGAACGTGGTCTGACCCGTTACTTCCGTGGTAAAAAACCGGAACTGCTGG
                     CGATCTTCCGTCTGGCGATCGAAACCGCGATGCGTCAGGGTGAAATCCTGTCTCTGCG
                     TTGGGAAAACATCGACCTGCGTCTGGGTATCGCGCACCTGCCGCTGACCAAAAACGGT
                     TCTGCGCGTGACGTTCCGCTGTCTTCTAAAGCGCGTCTGGTTCTGAAAGAAATCGGTG
                     AACTGGGTCGTGACGACACCGGTAACGTTTTCACCTACACCTCTTCTGGTTTCAAATC
                     TGCGTGGCGTATCGCGCTGCAGTCTCTGTCTATCAACGACCTGCACTTCCACGACCTG
                     CGTCACGAAGCGATCTCTCGTCTGTTCGAACTGGGTACCCTGAACGTTATGGAAGTTG
                     CGGCGATCTCTGGTCACAAATCTATGAACATGCTGAAACGTTACACCCACCTGCGTGC
                     GACCCACCTGGTTTCTAAACTGGACGCGCGTAAAAAACAGGCGCAGAAACTGACCTCT
                     ATCTTCATCCCGTACCCGGCGGACATCTACACCTACGACGGTACCATCACCCTGAAAT
                     TCTCTGACTTCGACGACCTGGAAGTTACCGCGGCGACCCACGACGAAGCGCTGCGTAA
                     CGCGTCTGTTGAACTGCTGCGTTTCCAGGCGATCGCGGCGAAAAACGGTGAACGTCTG
                     CCGCCGCCGGGTCCGGTTTCTGTTAACTCTGTTAACCGTCTGCTGATCTCTCCGCTGT
                     AAGTAGAGGCATCAAATAAAA"
     misc_feature    <1048..>1055
                     /note="Geneious type: primer"
                     /note="Derived using Geneious Prime 2023.0.1 'Transfer
                     Annotations' based on nucleotide similarity"
                     /standard_name="P80_BactRci_R"
     CDS             complement(1056..2180)
                     /standard_name="P. punjabense CDS"
     misc_feature    complement(<1056..>2180)
                     /note="Geneious type: Concatenated sequence"
                     /standard_name="P. punjabense CDS and upstream seq
                     (concatenated sequence 3)"
     primer_bind     1056..1076
                     /standard_name="P. punjabense CDS and upstream seq (1153
                     R) - ATUM backbone"
     misc_feature    1768
                     /note="Derived using Geneious Prime 2023.0.1 'Transfer
                     Annotations' based on nucleotide similarity"
                     /standard_name="InsA"
     primer_bind     complement(2187..2208)
                     /standard_name="P. parmentieri CDS and upstream seq (1 F)
                     - AraC-pBAD fragment"
     misc_feature    2199
                     /note="Geneious type: Mutation"
                     /note="Derived using Geneious Prime 2023.0.1 'Transfer
                     Annotations' based on nucleotide similarity"
                     /standard_name="T-19A"
     misc_feature    2200..2217
                     /note="Geneious type: ligation"
                     /standard_name="Ligation"
     misc_feature    complement(2200..3420)
                     /note="Geneious type: Concatenated sequence"
                     /standard_name="AraC-pBAD fragment (concatenated sequence
                     2)"
     regulatory      2208
                     /note="Geneious type: misc_signal"
                     /note="Derived using Geneious Prime 2023.0.1 'Transfer
                     Annotations' based on nucleotide similarity"
                     /standard_name="+1"
     primer_bind     2209..2231
                     /standard_name="AraC-pBAD fragment (1194 R) - P.
                     parmentieri CDS and upstream seq"
     misc_feature    complement(2209..2249)
                     /note="label: PBAD"
                     /standard_name="PBAD"
     misc_feature    2524..3402
                     /note="label: araC"
                     /standard_name="araC"
     primer_bind     complement(3381..3402)
                     /standard_name="AraC-pBAD fragment (1 F) - ATUM backbone"
     misc_feature    3403..3420
                     /note="Geneious type: ligation"
                     /standard_name="Ligation"
     misc_feature    <3403..3407
                     /note="Derived using Geneious Prime 2023.0.1 'Transfer
                     Annotations' based on nucleotide similarity"
                     /standard_name="AatII"
     gene            <3421..>3422
                     /gene="pLacIq_Rci8 ORF_rrnBT1"
                     /standard_name="pLacIq_Rci8 ORF_rrnBT1"
     regulatory      <3421..>3422
                     /note="Geneious type: terminator"
                     /note="Derived using Geneious Prime 2023.0.1 'Transfer
                     Annotations' based on nucleotide similarity"
                     /standard_name="rrnB_T1 term"
     misc_feature    <3421..>988
                     /note="Geneious type: Concatenated sequence"
                     /standard_name="ATUM backbone (concatenated sequence 1)"
     misc_feature    <3421..>3422
                     /product="insert:884845"
                     /standard_name="insert:884845"
     misc_feature    3422^3423
                     /note="Geneious type: Editing History Deletion"
                     /standard_name="AAGGCTCAGTCGAAAGACTGGGCCTTTCGTTTTATCCTAGGC
                     GTCAAAAGGGCGA"
     misc_feature    3426..3470
                     /product="P_trc"
                     /standard_name="P_trc"
     misc_feature    3470..3481
                     /product="strong RBS"
                     /standard_name="strong RBS"
     CDS             3483..4466
                     /product="M_PheS 294G_*"
                     /translation="MSHLAELVASAKAAISQASDVAALDNVRVEYLGKKGHLTLQMTT
                     LRELPPEERPAAGAVINEAKEQVQQALNARKAELESAALNARLAAETIDVSLPGRRIE
                     NGGLHPVTRTIDRIESFFGELGFTVATGPEIEDDYHNFDALNIPGHHPARADHDTFWF
                     DTTRLLRTQTSGVQIRTMKAQQPPIRIIAPGRVYRNDYDQTHTPMFHQMEGLIVDTNI
                     SFTNLKGTLHDFLRNFFEEDLQIRFRPSYFPFTEPSAEVDVMGKNGKWLEVLGCGMVH
                     PNVLRNVGIDPEVYSGFGFGMGMERLTMLRYGVTDLRSFFENDLRFLKQFK*"
                     /standard_name="M_PheS 294G_*"
     misc_feature    complement(4484..4784)
                     /product="Term_bla"
                     /standard_name="Term_bla"
     misc_feature    complement(4785..4904)
                     /product="Term_rpoC"
                     /standard_name="Term_rpoC"
     misc_feature    complement(4967..5793)
                     /product="Ori_p15a"
                     /standard_name="Ori_p15a"
ORIGIN      
        1 ttacgccccg ccctgccact catcgcagta ctgttgtaat tcattaagca ttctgccgac
       61 atggaagcca tcacaaacgg catgatgaac ctgaatcgcc agcggcatca gcaccttgtc
      121 gccttgcgta taatatttgc ccatggtgaa aacgggggcg aagaagttgt ccatattggc
      181 cacgtttaaa tcaaaactgg tgaaactcac ccagggattg gctgacacga aaaacatatt
      241 ctcaataaat cctttaggga aataggccag gttttcaccg taacacgcca catcttgcga
      301 atatatgtgt agaaactgcc ggaaatcgtc gtggtattca ctccagagcg atgaaaacgt
      361 ttcagtttgc tcatggaaaa cggtgtaaca tgggtgaaca ctatcccata tcaccagctc
      421 accgtctttc attgccatac ggaattctgg atgagcattc atcaggcggg caagaatgtg
      481 aataaaggcc ggataaaact tgtgcttatt tttctttacg gtttttaaaa aggccgtaat
      541 atccagctga acggtctggt tataggtaca ttgagcaact gactgaaatg cctcaaaatg
      601 ttctttacga tgccattggg atatatcaac ggtggtatat ccagtgattt ttttctccat
      661 attcttcctt tttcaatatt attgaagcat ttatcagggt tattgtctca tgagcggata
      721 catatttgaa tgtatttaga aaaataaaca aataggggtc agtgttacaa ccaattaacc
      781 aattctgatg cgcgtctcta ccatttgcct ggcggcagta gcgcggtggt cccacctgac
      841 cccatgccga actcagaagt gaaacgccgt agcgccgatg gtagtgtggg gactccccat
      901 gcgagagtag ggaactgcca ggcatcaaat aaaacgaaag gctcagtcga aagactgggc
      961 ctttcgcccg ggctaattac ggggtgtcgc ccttgacgat aaaacgaaag gcccagtctt
     1021 tcgactgagc ctttcgtttt atttgatgcc tctacttaca gcggagagat cagcagacgg
     1081 ttaacagagt taacagaaac cggacccggc ggcggcagac gttcaccgtt tttcgccgcg
     1141 atcgcctgga aacgcagcag ttcaacagac gcgttacgca gcgcttcgtc gtgggtcgcc
     1201 gcggtaactt ccaggtcgtc gaagtcagag aatttcaggg tgatcgcacc gtcgtaggtg
     1261 tagatgtccg ccgggtacgg gatgaagata gaggtcagtt tctgcgcctg ttttttacgc
     1321 gcgtccagtt tagaaaccag gtgggtcgca cgcaggtggg tgtaacgttt cagcatgttc
     1381 atagatttgt gaccagagat cgccgcaact tccataacgt tcagggtacc cagttcgaac
     1441 agacgagaga tcgcttcgtg acgcaggtcg tggaagtgca ggtcgttgat agacagagac
     1501 tgcagcgcga tacgccacgc agatttgaaa ccagaagagg tgtaggtgaa aacagaaccg
     1561 gtgtcgtcac gacccagttc accgatttct ttcagaacca gacgcgcttt agaagacagc
     1621 ggaacgtcac gcgcagaacc gtttttggtg aacggcaggt gcgcgatacc cagacgcagg
     1681 tcgatgtttt cccactgcag agacaggatt tcaccctgac gcatcgcggt ttcgatcgcc
     1741 agacggaaga tcgccagcag ttccggtttt ttaccacgga agtaacgggt cagaccacgt
     1801 tcttcctgag aggtcagacg acgaacacga ccagaagaaa ccgccggttt acgaacgtgt
     1861 tcaaccgggt tagaggtgca ggtaccccat tcaactttcg ccaggttgta cagcgcagac
     1921 agcagcgcca gttccagacg aacggtgtta ccagagatag attttttggt acgcgggttg
     1981 atctgcgcca gacggtcgtc acggtaaccc gcgatgtcaa cagaagagat ttcgtccatg
     2041 ttacggttcg ccagagaaga acgtttgata acgttgatac ggtagaattc ctgcagctga
     2101 ccacgtttgt aacgagaaac ggtcgcgaag tatttgtcca gcgctttaga cagcagcatt
     2161 tttttgatac gttttttcat attcaccacc ctgaattgtc tctcttccgg tatggagaaa
     2221 cagtagagag ttgcgataaa aagcgtcagg taggaaccgc taatcttatg gataaaaatg
     2281 ctatggcata gcaaagtgtg acgccgtgca aataatcaat gtggactttt ctgccgtgat
     2341 tatagacact tttgttacgc gtttttgtca tggctttggt cccgctttgt tacagaatgc
     2401 ttttaataag cggggttacc ggtttggtta gcgagaagag ccagtaaaag acgcagtgac
     2461 ggcaatgtct gatgcaatat ggacaattgg tttcttcctc tgaatggcgg gagtatgaaa
     2521 agtatggctg aagcgcaaaa tgatcccctg ctgccgggat actcgtttaa tgcccatctg
     2581 gtggcgggtt taacgccgat tgaggccaac ggttatctcg atttttttat cgaccgaccg
     2641 ctgggaatga aaggttatat tctcaatctc accattcgcg gtcagggggt ggtgaaaaat
     2701 cagggacgag aatttgtttg ccgaccgggt gatattttgc tgttcccgcc aggagagatt
     2761 catcactacg gtcgtcatcc ggaggctcgc gaatggtatc accagtgggt ttactttcgt
     2821 ccgcgcgcct actggcatga atggcttaac tggccgtcaa tatttgccaa tacggggttc
     2881 tttcgcccgg atgaagcgca ccagccgcat ttcagcgacc tgtttgggca aatcattaac
     2941 gccgggcaag gggaagggcg ctattcggag ctgctggcga taaatctgct tgagcaattg
     3001 ttactgcggc gcatggaagc gattaacgag tcgctccatc caccgatgga taatcgggta
     3061 cgcgaggctt gtcagtacat cagcgatcac ctggcagaca gcaattttga tatcgccagc
     3121 gtcgcacagc atgtttgctt gtcgccgtcg cgtctgtcac atcttttccg ccagcagtta
     3181 gggattagcg tcttaagctg gcgcgaggac caacgtatca gccaggcgaa gctgcttttg
     3241 agcaccaccc ggatgcctat cgccaccgtc ggtcgcaatg ttggttttga cgatcaactc
     3301 tatttctcgc gggtatttaa aaaatgcacc ggggccagcc cgagcgagtt ccgtgccggt
     3361 tgtgaagaaa aagtgaatga tgtagccgtc aagttgtcat aaacgtcttc agcgaagggc
     3421 gacacattct gaaatgagct gttgacaatt aatcatccgg ctcgtatata ggaggtaaaa
     3481 aaatgtccca cttggcggaa ttggtagcga gcgcgaaagc agcaattagc caggcaagcg
     3541 acgtggcagc gctggataat gtccgtgtgg agtatctggg taaaaagggc cacctgaccc
     3601 tgcaaatgac gaccttgcgt gagttgccgc cagaagaacg tccggcagcc ggtgcggtga
     3661 ttaatgaagc gaaagagcaa gtgcaacagg cgctgaatgc ccgtaaggct gagctggaga
     3721 gcgctgcgct gaacgcgcgt ttggccgcag aaacgatcga cgtgagcctg ccgggtcgtc
     3781 gtatcgagaa cggtggcctg catccggtta cgcgtaccat cgaccgcatt gagagcttct
     3841 tcggcgaact gggttttacc gtggcgacgg gtccggagat cgaggatgac taccacaact
     3901 tcgacgctct gaacatcccg ggtcaccacc cagcacgtgc cgaccatgac accttttggt
     3961 tcgatacgac ccgtctgctg cgtacccaaa cttccggtgt tcagatccgt accatgaaag
     4021 cccagcagcc gccgattcgt attatcgcgc ctggtcgcgt gtatcgcaac gattacgacc
     4081 agacccacac cccgatgttc catcaaatgg aaggcctgat tgttgatacg aacatctctt
     4141 ttaccaatct gaaaggcacc ctgcatgatt tcctgcgtaa ctttttcgaa gaggatctgc
     4201 agattcgctt ccgtccgagc tactttccgt ttacggagcc gtcggcggaa gttgatgtca
     4261 tgggtaagaa tggtaagtgg ctggaagttc tgggttgcgg catggttcac ccgaatgtcc
     4321 tgcgcaatgt cggcattgac cctgaggtct acagcggctt tggttttggt atgggtatgg
     4381 agcgcctgac tatgctgcgc tatggcgtta ccgatttgcg cagctttttc gaaaacgatc
     4441 tgcgcttcct gaaacaattc aagtagaagg gcgacacaaa aggtattcta aatgcataat
     4501 aaatactgat aacatcttat agtttgtatt atattttgta ttatcgttga catgtataat
     4561 tttgatatca aaaactgatt ttccctttat tattttcgag atttattttc ttaattctct
     4621 ttaacaaact agaaatattg tatatacaaa aaatcataaa taatagatga atagtttaat
     4681 tataggtgtt catcaatcga aaaagcaacg tatcttattt aaagtgcgtt gcttttttct
     4741 catttataag gttaaataat tctcatatat caagcaaagt gacaggcgcc cttaaatatt
     4801 ctgacaaatg ctctttccct aaactccccc cataaaaaaa cccgccgaag cgggttttta
     4861 cgttatttgc ggattaacga ttactcgtta tcagaaccgc ccaggatgcc tggcagttcc
     4921 ctactctcgc cgctgcgctc ggtcgttcgg ctgcgggacc tcagcgctag cggagtgtat
     4981 actggcttac tatgttggca ctgatgaggg tgtcagtgaa gtgcttcatg tggcaggaga
     5041 aaaaaggctg caccggtgcg tcagcagaat atgtgataca ggatatattc cgcttcctcg
     5101 ctcactgact cgctacgctc ggtcgttcga ctgcggcgag cggaaatggc ttacgaacgg
     5161 ggcggagatt tcctggaaga tgccaggaag atacttaaca gggaagtgag agggccgcgg
     5221 caaagccgtt tttccatagg ctccgccccc ctgacaagca tcacgaaatc tgacgctcaa
     5281 atcagtggtg gcgaaacccg acaggactat aaagatacca ggcgtttccc cctggcggct
     5341 ccctcgtgcg ctctcctgtt cctgcctttc ggtttaccgg tgtcattccg ctgttatggc
     5401 cgcgtttgtc tcattccacg cctgacactc agttccgggt aggcagttcg ctccaagctg
     5461 gactgtatgc acgaaccccc cgttcagtcc gaccgctgcg ccttatccgg taactatcgt
     5521 cttgagtcca acccggaaag acatgcaaaa gcaccactgg cagcagccac tggtaattga
     5581 tttagaggag ttagtcttga agtcatgcgc cggttaaggc taaactgaaa ggacaagttt
     5641 tggtgactgc gctcctccaa gccagttacc tcggttcaaa gagttggtag ctcagagaac
     5701 cttcgaaaaa ccgccctgca aggcggtttt ttcgttttca gagcaagaga ttacgcgcag
     5761 accaaaacga tctcaagaag atcatcttat taagctttgt gcgagacg
//
