# Supplementary material for: Do the Shuffle: Expanding the Synthetic Biology Toolkit for Shufflon-like Recombination Systems
Source: ACS Synth Biol. 2025 Jan 27;14(2):363–72. doi: 10.1021/acssynbio.4c00790 (PMC11852207; doi:10.1021/acssynbio.4c00790)
Supplement: Supplementary file 2 — sb4c00790_si_002.zip [file sb4c00790_si_002.zip › SI-Y. pseudotuberculosis expression plasmid.gb]

LOCUS       SI-Y._pseudotuberculosis_expression_plasmid        4081 bp    circul  circular     10-OCT-2024
DEFINITION  Rci ortholog from Yersinia pseudotuberculosis.
ACCESSION   ATUM
KEYWORDS    .
SOURCE      Synthetic
  ORGANISM  .
FEATURES             Location/Qualifiers
     misc_feature    complement(1..660)
                     /product="M_Chloramphenicol-r_*"
                     /note="Geneious type: marker"
                     /standard_name="M_Chloramphenicol-r_*"
     misc_feature    10..25
                     /note="Geneious type: primer"
                     /standard_name="pTeSp-2"
     misc_feature    469..492
                     /note="Geneious type: primer"
                     /standard_name="P100_cat_F"
     misc_feature    complement(671..788)
                     /product="P_Amp"
                     /note="Geneious type: promoter"
                     /standard_name="P_Amp"
     regulatory      complement(702..730)
                     /note="Geneious type: promoter"
                     /standard_name="amp prom"
     misc_feature    complement(848..867)
                     /note="Geneious type: primer"
                     /standard_name="pTI2-1-2"
     misc_feature    986..1003
                     /note="Geneious type: primer"
                     /standard_name="P169_OrthoRci_F"
     regulatory      1022..1059
                     /note="Geneious type: promoter"
                     /standard_name="PlacIq"
     gene            1088..2215
                     /standard_name="YpRci"
     regulatory      2234..2277
                     /note="Geneious type: terminator"
                     /standard_name="rrnB_T1 term"
     misc_feature    complement(2254..2277)
                     /note="Geneious type: primer"
                     /standard_name="P170_T1term_R"
     misc_feature    2278..2288
                     /product="Electra_M_right"
                     /standard_name="Electra_M_right"
     misc_feature    2306..2353
                     /product="P_T5"
                     /note="Geneious type: promoter"
                     /standard_name="P_T5"
     misc_feature    2353..2364
                     /product="strong RBS"
                     /note="Geneious type: rbs"
     misc_feature    2365..2739
                     /product="M_rpsL_K12_*"
                     /note="Geneious type: gene"
                     /standard_name="M_rpsL_K12_*"
     misc_feature    complement(2757..3057)
                     /product="Term_bla"
                     /note="Geneious type: terminator"
                     /standard_name="Term_bla"
     misc_feature    complement(3058..3177)
                     /product="Term_rpoC"
                     /note="Geneious type: terminator"
                     /standard_name="Term_rpoC"
     misc_feature    complement(3240..4066)
                     /product="Ori_p15a"
                     /note="Geneious type: rep_origin"
                     /standard_name="Ori_p15a"
     misc_feature    complement(3787..3809)
                     /note="Geneious type: primer"
                     /standard_name="P94_Ori_Seq"
     misc_feature    3787..3809
                     /note="Geneious type: primer"
                     /standard_name="P93_Ori_Seq"
ORIGIN      
        1 ttacgccccg ccctgccact catcgcagta ctgttgtaat tcattaagca ttctgccgac
       61 atggaagcca tcacaaacgg catgatgaac ctgaatcgcc agcggcatca gcaccttgtc
      121 gccttgcgta taatatttgc ccatggtgaa aacgggggcg aagaagttgt ccatattggc
      181 cacgtttaaa tcaaaactgg tgaaactcac ccagggattg gctgacacga aaaacatatt
      241 ctcaataaat cctttaggga aataggccag gttttcaccg taacacgcca catcttgcga
      301 atatatgtgt agaaactgcc ggaaatcgtc gtggtattca ctccagagcg atgaaaacgt
      361 ttcagtttgc tcatggaaaa cggtgtaaca tgggtgaaca ctatcccata tcaccagctc
      421 accgtctttc attgccatac ggaattctgg atgagcattc atcaggcggg caagaatgtg
      481 aataaaggcc ggataaaact tgtgcttatt tttctttacg gtttttaaaa aggccgtaat
      541 atccagctga acggtctggt tataggtaca ttgagcaact gactgaaatg cctcaaaatg
      601 ttctttacga tgccattggg atatatcaac ggtggtatat ccagtgattt ttttctccat
      661 attcttcctt tttcaatatt attgaagcat ttatcagggt tattgtctca tgagcggata
      721 catatttgaa tgtatttaga aaaataaaca aataggggtc agtgttacaa ccaattaacc
      781 aattctgatg cgcgtctcta ccatttgcct ggcggcagta gcgcggtggt cccacctgac
      841 cccatgccga actcagaagt gaaacgccgt agcgccgatg gtagtgtggg gactccccat
      901 gcgagagtag ggaactgcca ggcatcaaat aaaacgaaag gctcagtcga aagactgggc
      961 ctttcgcccg ggctaattac ggggtgtcgc ccttcgctga agctcttcta attcgccaat
     1021 ttggtgcaaa acctttcgcg gtatggcatg atagcgcccg gaagagagac aattcagggt
     1081 ggtgaatatg aaaactagag ttaaaaacat accactcagt aaggctctag atatctattt
     1141 ggataaaatt tcctttttca aaaaaggcgg aatgcaagag cattacagag ttaacacaat
     1201 taaaaagtat aaattaagta cattgttaac aaataatata acgactgtag atattgcaga
     1261 atatcgagac gaaaggttaa aaactgtaaa accaaacggg aaaacaattt cttcgaatac
     1321 tgttcgactt gagttagcac tattatccca tttattcaaa gttggtattg tagaatgggg
     1381 cattgcaaga gaaaacccag ttttgttggt tagaaaaccg aaagcatctg aaggcagaaa
     1441 tagaagggtg caacccgcag agcaccgcag actgataaga tatgcggatg aacattcaac
     1501 gggagaatgt gcttcaatca ttaatttagc cattgagact gcaatgagac aaggtgagat
     1561 actgtctctt cagtgggagt acgtcgatct tcgacagggt gtggctcacc tacctgagac
     1621 taagaatggc acctcacgcg acgtaccctt gtccgctaag gctcgtgaga tattgcgtaa
     1681 atgcagtcct aagtcatcgg gttccgtgtt cagctatacc agtaatgggt ttaagtctgc
     1741 atggcgctgc attattataa agtctggcat aaaagactta catttccatg acttacgaca
     1801 tgagggtgtc tctcggtttg tcgagtcagg taggcttaat atcatggagg ttgctgctat
     1861 cagcggccat aaatcacttt ctatgctcaa acggtatacc catttgaaag caagtgatct
     1921 gactaagaaa ctggataaaa agaagactcg gtatgagagc attacatccg taatacaacc
     1981 ctattccgcg acaattaccg tcgatatgag tagagttaaa ctacagtttt gcgattttga
     2041 tgatctcatc gttgatgaaa aaaactatgc agacgcgata gaaaaggcgt caggctcgtt
     2101 attaaaaatg ctttgtctta tgctgaaaaa tggtgaaaag atccctaatc ccagcttacc
     2161 ccaaaatggg ccttttatca tgatagatcc attgaatgtt aattatgtct gctagctcga
     2221 gtagaggcat caaataaaac gaaaggctca gtcgaaagac tgggcctttc gttttatggt
     2281 agaagagccg tcaaaagggc gacacaaatc atgaaaaatt tatttgcttt gtgagcggat
     2341 aacaattata ataggaggta aaaaatggca acggtgaatc aattggtccg caagcctcgt
     2401 gcacgcaaag tcgctaagtc taatgttccg gcactggaag cgtgcccgca gaagcgtggt
     2461 gtttgcacgc gcgtttacac cacgaccccg aagaagccga atagcgccct gcgcaaggtg
     2521 tgtcgcgtcc gcctgaccaa cggcttcgag gttaccagct atattggcgg cgaaggccac
     2581 aacttgcagg agcacagcgt tattctgatc cgtggtggcc gtgtgaagga tctgccaggc
     2641 gtccgttatc atactgtgcg cggtgccctg gactgtagcg gtgtgaagga tcgtaaacaa
     2701 gcgcgttcga aatacggtgt aaaacgcccg aaagcgtaaa agggcgacac aaaaggtatt
     2761 ctaaatgcat aataaatact gataacatct tatagtttgt attatatttt gtattatcgt
     2821 tgacatgtat aattttgata tcaaaaactg attttccctt tattattttc gagatttatt
     2881 ttcttaattc tctttaacaa actagaaata ttgtatatac aaaaaatcat aaataataga
     2941 tgaatagttt aattataggt gttcatcaat cgaaaaagca acgtatctta tttaaagtgc
     3001 gttgcttttt tctcatttat aaggttaaat aattctcata tatcaagcaa agtgacaggc
     3061 gcccttaaat attctgacaa atgctctttc cctaaactcc ccccataaaa aaacccgccg
     3121 aagcgggttt ttacgttatt tgcggattaa cgattactcg ttatcagaac cgcccaggat
     3181 gcctggcagt tccctactct cgccgctgcg ctcggtcgtt cggctgcggg acctcagcgc
     3241 tagcggagtg tatactggct tactatgttg gcactgatga gggtgtcagt gaagtgcttc
     3301 atgtggcagg agaaaaaagg ctgcaccggt gcgtcagcag aatatgtgat acaggatata
     3361 ttccgcttcc tcgctcactg actcgctacg ctcggtcgtt cgactgcggc gagcggaaat
     3421 ggcttacgaa cggggcggag atttcctgga agatgccagg aagatactta acagggaagt
     3481 gagagggccg cggcaaagcc gtttttccat aggctccgcc cccctgacaa gcatcacgaa
     3541 atctgacgct caaatcagtg gtggcgaaac ccgacaggac tataaagata ccaggcgttt
     3601 ccccctggcg gctccctcgt gcgctctcct gttcctgcct ttcggtttac cggtgtcatt
     3661 ccgctgttat ggccgcgttt gtctcattcc acgcctgaca ctcagttccg ggtaggcagt
     3721 tcgctccaag ctggactgta tgcacgaacc ccccgttcag tccgaccgct gcgccttatc
     3781 cggtaactat cgtcttgagt ccaacccgga aagacatgca aaagcaccac tggcagcagc
     3841 cactggtaat tgatttagag gagttagtct tgaagtcatg cgccggttaa ggctaaactg
     3901 aaaggacaag ttttggtgac tgcgctcctc caagccagtt acctcggttc aaagagttgg
     3961 tagctcagag aaccttcgaa aaaccgccct gcaaggcggt tttttcgttt tcagagcaag
     4021 agattacgcg cagaccaaaa cgatctcaag aagatcatct tattaagctt tgtgcgagac
     4081 g
//
